# Supplementary material for: Bis[2-(3-bromo­prop­oxy)-5-methyl­phen­yl]methane
Source: Acta Crystallogr Sect E Struct Rep Online. 2009 Mar 28;65(Pt 4):o907. doi: 10.1107/S1600536809010587 (PMC2968948; doi:10.1107/S1600536809010587)
Supplement: Supplementary file 2 [file e-65-0o907-Isup2.hkl]

# 
# h,k,l, Fc-squared, Fo-squared, sigma(Fo-squared) and status flag 
# 
data_I
_shelx_title '  P21/c' 
_shelx_refln_list_code          4 
_shelx_F_calc_maximum      383.34 
_exptl_crystal_F_000       952.00 
_reflns_d_resolution_high  0.7697 
 
loop_ 
 _symmetry_equiv_pos_as_xyz 
 'x, y, z' 
 '-x, y+1/2, -z+1/2' 
 '-x, -y, -z' 
 'x, -y-1/2, z-1/2' 
 
_cell_length_a    12.0054 
_cell_length_b    11.9336 
_cell_length_c    14.2827 
_cell_angle_alpha  90.000 
_cell_angle_beta  100.777 
_cell_angle_gamma  90.000 
 
_shelx_F_squared_multiplier     1.000 
 
loop_ 
 _refln_index_h 
 _refln_index_k 
 _refln_index_l 
 _refln_F_squared_calc 
 _refln_F_squared_meas 
 _refln_F_squared_sigma 
 _refln_observed_status 
   1   0   0     2316.70     1929.88     49.77 o 
   2   0   0    12424.36    10578.09    306.84 o 
   3   0   0      490.17      474.52     18.01 o 
   4   0   0     1731.99     1727.18     72.52 o 
   5   0   0     2838.16     3132.15    107.05 o 
   6   0   0     7964.88     8479.68    244.40 o 
   7   0   0     4840.99     5051.70    168.22 o 
   8   0   0     8811.38     9632.54    313.06 o 
   9   0   0     9986.95    11204.76    472.89 o 
  10   0   0     5453.01     6189.19    351.03 o 
  11   0   0     1049.38     1326.84    102.40 o 
  12   0   0      354.29      493.18     61.75 o 
  13   0   0        7.90       32.35     54.73 o 
  14   0   0       27.56      -41.47     56.33 o 
  15   0   0       66.68      179.53     39.99 o 
   1   1   0      609.07      625.59     11.58 o 
   2   1   0     4138.62     4353.42    193.80 o 
   3   1   0      138.05      174.74      7.76 o 
   4   1   0       11.77        4.41      8.18 o 
   5   1   0     5498.39     5838.15    142.19 o 
   6   1   0     1144.91     1007.89     31.91 o 
   7   1   0     5149.44     5234.74    136.85 o 
   8   1   0     3124.77     3139.49     89.33 o 
   9   1   0     1899.12     1901.49     66.01 o 
  10   1   0      565.43      578.81     56.04 o 
  11   1   0      122.47      165.58     26.52 o 
  12   1   0      173.05      166.43     35.66 o 
  13   1   0      266.85      249.62     31.25 o 
  14   1   0      285.52      426.72     65.84 o 
  15   1   0      619.47      630.49     42.97 o 
   0   2   0      773.82      734.54     25.19 o 
   1   2   0       11.26       16.56      2.35 o 
   2   2   0     9497.84     9773.73    206.43 o 
   3   2   0     5484.96     5665.85    124.33 o 
   4   2   0    13444.35    13846.56    367.80 o 
   5   2   0     6271.91     6211.92    150.53 o 
   6   2   0     5052.31     5124.94    118.05 o 
   7   2   0     4349.15     4652.39    108.59 o 
   8   2   0      373.99      422.06     22.30 o 
   9   2   0       61.30       45.24     14.39 o 
  10   2   0      324.58      289.00     26.02 o 
  11   2   0       54.71       58.86     21.47 o 
  12   2   0      270.05      358.80     27.04 o 
  13   2   0      450.66      566.04     37.58 o 
  14   2   0      361.47      425.53     37.42 o 
  15   2   0      260.20      261.76     36.44 o 
   1   3   0    18738.78    19004.86    428.49 o 
   2   3   0    13021.29    13034.27    231.00 o 
   3   3   0     3014.97     2878.75     57.64 o 
   4   3   0     3617.75     3430.22     79.87 o 
   5   3   0       60.63       51.74     10.09 o 
   6   3   0     4894.73     5262.41    113.47 o 
   7   3   0     2464.13     2458.60     56.65 o 
   8   3   0     1614.93     1658.62     41.34 o 
   9   3   0      664.16      662.38     26.90 o 
  10   3   0      443.65      446.99     21.95 o 
  11   3   0     1215.33     1285.60     61.98 o 
  12   3   0      879.24      985.98     73.01 o 
  13   3   0      785.25      796.33     58.01 o 
  14   3   0        1.36      -31.65     26.29 o 
  15   3   0        3.77      -39.37     41.19 o 
   0   4   0     6228.51     6060.44    404.34 o 
   1   4   0      714.66      592.58     15.39 o 
   2   4   0     3534.42     3410.56     61.67 o 
   3   4   0      619.02      620.39     14.32 o 
   4   4   0        0.52        8.10      7.86 o 
   5   4   0        1.39       13.19      5.44 o 
   6   4   0       89.69       93.46      9.45 o 
   7   4   0       55.92       45.21      9.34 o 
   8   4   0     1682.92     1705.86     42.52 o 
   9   4   0       97.12       88.12     13.88 o 
  10   4   0      299.37      293.36     19.54 o 
  11   4   0      403.67      378.62     20.65 o 
  12   4   0        0.05      -15.50     20.24 o 
  13   4   0       16.12       -3.08     27.80 o 
  14   4   0       49.53       51.05     51.52 o 
   1   5   0     1581.22     1407.89     34.84 o 
   2   5   0    11940.73    11811.51    244.23 o 
   3   5   0      226.07      132.17     11.70 o 
   4   5   0     5426.54     5544.54    109.91 o 
   5   5   0      406.73      453.40     14.54 o 
   6   5   0      128.98      160.78     13.80 o 
   7   5   0       14.25       21.95     10.76 o 
   8   5   0      367.55      361.56     20.06 o 
   9   5   0        6.68        0.03      8.50 o 
  10   5   0     1201.86     1119.38     43.49 o 
  11   5   0      837.22      803.37     47.41 o 
  12   5   0     2974.07     2976.96    174.65 o 
  13   5   0      985.74      916.13     97.91 o 
  14   5   0      155.32      101.37     34.00 o 
   0   6   0      282.03      226.66     22.06 o 
   1   6   0       13.27       34.81      6.66 o 
   2   6   0     4834.04     4831.12    118.24 o 
   3   6   0     9860.09     9915.78    176.37 o 
   4   6   0    12761.99    12572.17    245.53 o 
   5   6   0    14016.26    14260.63    293.50 o 
   6   6   0     7731.89     7827.45    181.11 o 
   7   6   0     2240.96     2173.77     55.79 o 
   8   6   0      117.35      115.18     14.04 o 
   9   6   0       90.87       95.13     17.61 o 
  10   6   0      360.60      321.74     36.85 o 
  11   6   0        7.56       14.71     19.46 o 
  12   6   0      418.15      405.53     27.47 o 
  13   6   0      501.41      323.45     35.69 o 
  14   6   0      723.17      562.72     82.16 o 
   1   7   0      828.59      829.37     25.18 o 
   2   7   0      663.10      656.63     17.04 o 
   3   7   0      233.44      199.19     16.20 o 
   4   7   0      384.92      331.10     10.76 o 
   5   7   0      255.52      270.19     10.71 o 
   6   7   0       46.48       62.70     11.27 o 
   7   7   0       42.43       43.80     16.89 o 
   8   7   0     2165.43     2263.19     70.66 o 
   9   7   0      373.44      400.44     26.39 o 
  10   7   0      982.44     1085.87     44.65 o 
  11   7   0      486.93      478.21     33.37 o 
  12   7   0      542.70      580.76     31.87 o 
  13   7   0      151.16       90.73     29.21 o 
   0   8   0    22562.75    20490.47   1127.10 o 
   1   8   0     6860.65     6435.31    151.94 o 
   2   8   0     2940.21     2803.77     72.21 o 
   3   8   0      388.93      396.20     13.12 o 
   4   8   0      106.10       90.38     11.61 o 
   5   8   0      177.26      152.64     12.48 o 
   6   8   0       99.97       89.53     17.77 o 
   7   8   0     1182.24     1258.38     46.32 o 
   8   8   0     2735.88     2867.59    101.67 o 
   9   8   0     1367.39     1470.57     54.09 o 
  10   8   0     1388.30     1367.74     52.36 o 
  11   8   0      610.60      610.08     30.89 o 
  12   8   0      311.29      318.12     29.93 o 
  13   8   0       26.53      -14.65     36.25 o 
   1   9   0     1659.64     1536.28     45.95 o 
   2   9   0     2638.29     2461.38     73.32 o 
   3   9   0     1202.23     1193.52     36.10 o 
   4   9   0      174.89      182.57     15.24 o 
   5   9   0      355.61      333.00     22.41 o 
   6   9   0     2287.66     2231.95     69.68 o 
   7   9   0      227.73      295.76     24.33 o 
   8   9   0     1553.94     1621.55     56.90 o 
   9   9   0       48.32       62.07     23.38 o 
  10   9   0       88.31      113.22     26.13 o 
  11   9   0       19.07      -18.42     23.00 o 
  12   9   0      181.02      189.75     36.41 o 
   0  10   0       74.50       47.76     19.98 o 
   1  10   0      406.07      383.95     45.02 o 
   2  10   0      760.74      751.21     39.43 o 
   3  10   0       56.96       59.74     14.46 o 
   4  10   0       39.61       27.84     14.41 o 
   5  10   0        0.91       -4.10     17.95 o 
   6  10   0        0.62       -7.00     19.94 o 
   7  10   0      735.06      700.93     33.99 o 
   8  10   0      131.52      119.22     24.21 o 
   9  10   0       61.50       82.02     25.52 o 
  10  10   0       29.60       32.93     26.60 o 
  11  10   0       17.00       27.84     28.75 o 
   1  11   0     1428.51     1411.16     53.74 o 
   2  11   0      440.80      446.25     38.20 o 
   3  11   0      952.51      924.84     31.83 o 
   4  11   0        3.30       -1.06     19.82 o 
   5  11   0        7.80      -14.97     19.42 o 
   6  11   0     1855.65     1869.66     62.94 o 
   7  11   0      446.74      512.78     33.23 o 
   8  11   0      717.60      815.02     42.26 o 
   9  11   0      551.77      617.32     37.22 o 
  10  11   0        0.85        9.58     28.28 o 
   0  12   0     2609.51     2324.33    109.82 o 
   1  12   0     2005.01     1928.25     67.95 o 
   2  12   0      391.33      408.57     25.58 o 
   3  12   0       91.09       47.50     32.30 o 
   4  12   0      189.81      195.51     27.33 o 
   5  12   0        0.23      -13.66     24.87 o 
   6  12   0       67.46       51.04     25.26 o 
   7  12   0        5.51       31.06     34.84 o 
   8  12   0      709.94      667.22     37.92 o 
   9  12   0      252.93      279.52     32.86 o 
   1  13   0      164.64      144.35     28.98 o 
   2  13   0      358.01      445.61     37.31 o 
   3  13   0        6.53      -15.68     32.94 o 
   4  13   0      248.32      231.78     34.66 o 
   5  13   0      171.63      137.26     27.43 o 
   6  13   0      224.64      284.98     30.36 o 
   7  13   0       33.47       55.32     28.46 o 
   8  13   0      114.35      140.26     39.39 o 
   0  14   0      136.22      146.01     43.09 o 
   1  14   0       74.29       46.92     30.19 o 
   2  14   0      122.46      127.70     32.80 o 
   3  14   0      584.61      631.27     43.68 o 
   4  14   0      810.78      756.27     48.11 o 
   5  14   0      602.73      621.56     46.42 o 
   6  14   0      581.88      571.65     38.54 o 
   1  15   0      122.05       85.93     43.46 o 
   2  15   0      276.53      315.23     43.22 o 
   3  15   0       29.89        6.02     36.98 o 
 -15   1   1      587.06      625.49     64.42 o 
 -14   1   1      201.98      289.88     44.82 o 
 -13   1   1       12.07       11.93     35.33 o 
 -12   1   1       35.17       54.41     35.22 o 
 -11   1   1      694.72      669.06     56.54 o 
 -10   1   1       18.18        4.93     14.92 o 
  -9   1   1      123.31      142.99     14.97 o 
  -8   1   1     3555.09     3525.36     84.07 o 
  -7   1   1    13429.96    13724.52    338.23 o 
  -6   1   1     7193.98     6523.75    134.04 o 
  -5   1   1    10590.26    10320.02    209.39 o 
  -4   1   1     3570.35     3593.43     74.15 o 
  -3   1   1      830.14      885.11     20.47 o 
  -2   1   1     4417.29     4816.93    127.94 o 
  -1   1   1     1449.80     1529.46     31.44 o 
   0   1   1      474.22      493.46      9.58 o 
   1   1   1     1641.80     1726.36     37.23 o 
   2   1   1    15940.03    16509.34    380.53 o 
   3   1   1    19053.68    19501.35    780.13 o 
   4   1   1    10692.25    10617.14    527.23 o 
   5   1   1      707.70      570.55     31.50 o 
   6   1   1      532.11      591.90     23.50 o 
   7   1   1     1994.87     1971.86    114.20 o 
   8   1   1     2951.74     2943.54    126.18 o 
   9   1   1      938.03      977.92     35.28 o 
  10   1   1       43.64       48.92     19.31 o 
  11   1   1      602.29      655.29     44.99 o 
  12   1   1      426.32      573.67     46.91 o 
  13   1   1      390.49      539.40     37.42 o 
  14   1   1       44.74       79.63     27.10 o 
  15   1   1        3.78       68.80     39.82 o 
 -15   2   1      818.47      963.07     81.47 o 
 -14   2   1      745.98      789.69     62.59 o 
 -13   2   1     1035.16     1117.40     69.26 o 
 -12   2   1     1468.19     1306.35     82.02 o 
 -11   2   1      142.52      117.69     30.68 o 
 -10   2   1      900.77      932.63     39.61 o 
  -9   2   1     1722.99     1719.14     84.73 o 
  -8   2   1     2311.87     2417.58    103.09 o 
  -7   2   1       10.33       17.71     10.89 o 
  -6   2   1      187.15      271.40     13.65 o 
  -5   2   1     2000.58     2063.75     53.02 o 
  -4   2   1     3171.75     3238.49     89.37 o 
  -3   2   1       82.17       89.66      6.83 o 
  -2   2   1     3220.71     3395.93     79.18 o 
  -1   2   1    20608.63    20722.10    548.51 o 
   0   2   1      647.30      601.48     14.91 o 
   1   2   1    28933.55    28408.61    847.30 o 
   2   2   1    16328.68    15494.77    297.99 o 
   3   2   1     5018.22     4932.41    198.13 o 
   4   2   1     3135.42     3181.12     96.87 o 
   5   2   1     3152.46     3893.69     88.90 o 
   6   2   1     2790.05     3200.35     72.28 o 
   7   2   1     1542.18     1636.45     40.31 o 
   8   2   1      624.65      522.84     25.53 o 
   9   2   1     6590.77     6424.20    296.80 o 
  10   2   1     8445.46     8287.18    362.68 o 
  11   2   1     1509.53     1700.43     92.60 o 
  12   2   1     2688.25     2829.74    106.47 o 
  13   2   1      477.81      517.16     37.12 o 
  14   2   1        1.17        2.07     30.26 o 
  15   2   1        2.62       22.47     30.18 o 
 -15   3   1      350.36      360.61     56.44 o 
 -14   3   1      784.52      825.93     48.83 o 
 -13   3   1     1209.15     1233.18     64.93 o 
 -12   3   1     1490.90     1489.03     79.78 o 
 -11   3   1     1155.45     1226.70     63.99 o 
 -10   3   1     2991.84     2930.35    148.07 o 
  -9   3   1     2177.39     2193.65     71.88 o 
  -8   3   1     3544.95     3494.43    108.19 o 
  -7   3   1     4023.04     3981.91     99.89 o 
  -6   3   1     7444.50     7815.53    211.08 o 
  -5   3   1     4718.57     4645.49    126.64 o 
  -4   3   1     3760.27     3706.51     86.02 o 
  -3   3   1     9214.07     9715.17    189.12 o 
  -2   3   1    12096.33    12318.81    218.71 o 
  -1   3   1     1107.28      956.47     21.94 o 
   0   3   1    80995.91    74793.68   2139.52 o 
   1   3   1     1673.13     1537.79     40.25 o 
   2   3   1     2928.46     2799.88     58.92 o 
   3   3   1      396.69      386.73     11.60 o 
   4   3   1      679.11      731.47     19.30 o 
   5   3   1      661.91      663.19     20.24 o 
   6   3   1     1361.40     1440.23     32.10 o 
   7   3   1     1365.08     1445.94     36.56 o 
   8   3   1     2119.86     2179.83     60.81 o 
   9   3   1       53.25       60.07     13.43 o 
  10   3   1      271.62      286.12     18.09 o 
  11   3   1      431.99      339.35     28.02 o 
  12   3   1        3.98      -23.59     21.05 o 
  13   3   1       55.33       17.34     23.58 o 
  14   3   1        4.14       -5.56     26.68 o 
 -14   4   1      271.31      334.64     39.32 o 
 -13   4   1      493.29      494.57     51.35 o 
 -12   4   1        4.75      -12.86     19.03 o 
 -11   4   1      283.75      279.76     29.97 o 
 -10   4   1      598.15      588.95     33.95 o 
  -9   4   1     5009.13     4911.28    146.68 o 
  -8   4   1      245.60      254.34     20.18 o 
  -7   4   1      924.51      955.48     29.63 o 
  -6   4   1     1930.29     2176.09     54.29 o 
  -5   4   1     5509.51     5481.72    126.65 o 
  -4   4   1    17219.64    18379.28    354.62 o 
  -3   4   1     5048.88     4785.97     94.52 o 
  -2   4   1    13342.71    13514.69    240.92 o 
  -1   4   1     1659.98     1828.58     47.41 o 
   0   4   1     1221.35     1273.33     49.13 o 
   1   4   1     1739.18     1757.98     70.25 o 
   2   4   1      118.04      167.47      5.88 o 
   3   4   1     2137.53     2048.84     40.85 o 
   4   4   1     9709.55     9546.49    222.84 o 
   5   4   1    22389.70    22517.95    523.60 o 
   6   4   1    10700.00    10813.71    224.04 o 
   7   4   1    11121.80    11339.06    241.27 o 
   8   4   1     4321.97     4326.49     95.82 o 
   9   4   1      187.86      208.42     15.46 o 
  10   4   1      410.70      370.34     22.21 o 
  11   4   1        7.67       -1.97     16.24 o 
  12   4   1      259.90      223.48     27.22 o 
  13   4   1      892.93      773.02     71.69 o 
  14   4   1     1281.75     1366.79     94.47 o 
 -14   5   1      282.23      293.92     36.36 o 
 -13   5   1      622.61      675.72     42.88 o 
 -12   5   1     2220.03     2109.45    123.19 o 
 -11   5   1     2421.57     2330.91    101.94 o 
 -10   5   1     2295.90     2195.29     79.88 o 
  -9   5   1      190.03      220.32     15.60 o 
  -8   5   1      238.95      238.37     15.59 o 
  -7   5   1     1825.43     1931.22     50.06 o 
  -6   5   1       28.63       44.54      9.46 o 
  -5   5   1       86.03       97.38      6.52 o 
  -4   5   1     1068.57     1123.96     24.86 o 
  -3   5   1    10769.77    11520.93    224.91 o 
  -2   5   1     6522.60     6102.07    146.55 o 
  -1   5   1     8830.27     8130.39    200.03 o 
   0   5   1    11214.22    10536.65    365.53 o 
   1   5   1     1665.44     1510.65     38.83 o 
   2   5   1     3494.66     3658.64     91.72 o 
   3   5   1     2915.35     3108.58     57.00 o 
   4   5   1      257.46      238.19      8.21 o 
   5   5   1      131.78      156.79      8.98 o 
   6   5   1      504.81      510.44     27.06 o 
   7   5   1     2741.32     2852.56     83.08 o 
   8   5   1     8117.23     8314.02    178.96 o 
   9   5   1      263.97      290.16     17.03 o 
  10   5   1        2.03       20.62     15.62 o 
  11   5   1      193.70      186.20     18.82 o 
  12   5   1      160.41      184.13     41.31 o 
  13   5   1      413.20      347.19     35.68 o 
  14   5   1       11.80      -36.94     41.94 o 
 -14   6   1       96.79       73.19     60.97 o 
 -13   6   1      210.44      172.94     33.89 o 
 -12   6   1        7.42      -14.90     21.03 o 
 -11   6   1       82.90       59.09     20.66 o 
 -10   6   1       33.42       27.25     18.05 o 
  -9   6   1     2486.74     2601.93     99.12 o 
  -8   6   1       14.87       30.10     17.34 o 
  -7   6   1       19.66       21.99     11.26 o 
  -6   6   1       20.86       29.72      9.60 o 
  -5   6   1      589.43      616.80     16.39 o 
  -4   6   1      692.51      753.07     18.62 o 
  -3   6   1       39.64       66.39      7.18 o 
  -2   6   1     2189.39     2269.52     46.93 o 
  -1   6   1       50.86       71.87      9.85 o 
   0   6   1     3033.80     2888.68     84.33 o 
   1   6   1     1186.03     1235.31     38.79 o 
   2   6   1      179.72      172.85     11.16 o 
   3   6   1      208.33      216.41     11.68 o 
   4   6   1      712.59      669.94     15.92 o 
   5   6   1        0.82        5.66      8.79 o 
   6   6   1       24.79       42.76      9.94 o 
   7   6   1        9.98       13.29     12.18 o 
   8   6   1       53.18       59.66     13.95 o 
   9   6   1      542.32      628.21     26.87 o 
  10   6   1      372.01      389.08     23.42 o 
  11   6   1      454.26      491.31     36.46 o 
  12   6   1      177.81      204.59     33.86 o 
  13   6   1      266.12      244.10     33.50 o 
 -13   7   1       78.08       56.26     24.88 o 
 -12   7   1      526.49      499.40     35.70 o 
 -11   7   1     1758.22     1736.98     55.39 o 
 -10   7   1     1185.90     1212.72     49.84 o 
  -9   7   1      261.96      270.71     23.54 o 
  -8   7   1      513.53      528.48     27.24 o 
  -7   7   1     3525.64     3623.33    103.70 o 
  -6   7   1     1313.57     1343.17     45.31 o 
  -5   7   1      975.81     1020.50     24.51 o 
  -4   7   1        9.29        9.19      9.00 o 
  -3   7   1     4903.60     4884.84     96.99 o 
  -2   7   1    12841.59    13146.71    277.22 o 
  -1   7   1     2254.52     2227.64     60.14 o 
   0   7   1     1700.24     1509.51     52.49 o 
   1   7   1      557.27      647.53     17.26 o 
   2   7   1      212.96      207.20     10.03 o 
   3   7   1     2502.60     2548.24     51.77 o 
   4   7   1     3956.24     4001.10     73.74 o 
   5   7   1       20.16       22.09      8.99 o 
   6   7   1       17.17       29.55     11.19 o 
   7   7   1      704.69      718.93     26.08 o 
   8   7   1     4343.64     4390.09    124.68 o 
   9   7   1       44.73       22.03     20.55 o 
  10   7   1        2.06        8.06     19.84 o 
  11   7   1      115.53      113.58     22.90 o 
  12   7   1      298.76      283.67     36.66 o 
  13   7   1      358.56      365.45     34.66 o 
 -13   8   1       20.84       16.49     38.84 o 
 -12   8   1        0.85       -8.55     23.71 o 
 -11   8   1       43.17       83.60     22.09 o 
 -10   8   1      278.97      273.76     27.01 o 
  -9   8   1      455.80      482.08     54.62 o 
  -8   8   1       91.85      102.35     20.56 o 
  -7   8   1      160.05      149.31     19.48 o 
  -6   8   1       13.02        1.01     15.42 o 
  -5   8   1      822.91      829.60     25.39 o 
  -4   8   1      590.92      524.03     24.74 o 
  -3   8   1     4165.81     4005.29    102.95 o 
  -2   8   1       27.22        4.99      7.51 o 
  -1   8   1      351.55      392.43     16.51 o 
   0   8   1       13.28      -10.29     15.39 o 
   1   8   1       15.45       -0.14     10.19 o 
   2   8   1        8.06        0.63      8.04 o 
   3   8   1      172.40      129.51      8.86 o 
   4   8   1     2818.25     2825.48     53.67 o 
   5   8   1     2696.93     2716.68     65.16 o 
   6   8   1     2779.60     2848.26     84.31 o 
   7   8   1     3116.27     3112.59     91.84 o 
   8   8   1        5.49       62.69     20.53 o 
   9   8   1        4.16       37.39     21.06 o 
  10   8   1       41.50       44.82     20.43 o 
  11   8   1        2.32       18.85     23.29 o 
  12   8   1      397.59      396.25     29.75 o 
 -12   9   1      187.03      187.78     27.01 o 
 -11   9   1       10.14       14.89     23.04 o 
 -10   9   1      741.19      784.78     46.86 o 
  -9   9   1      368.45      390.50     36.40 o 
  -8   9   1     1837.23     1963.94     65.22 o 
  -7   9   1     2524.94     2422.73     75.21 o 
  -6   9   1     2313.10     2355.06     72.30 o 
  -5   9   1     4108.72     4044.60    114.65 o 
  -4   9   1     1945.32     2037.49     50.81 o 
  -3   9   1      109.07      109.45     13.23 o 
  -2   9   1       15.19        0.04     13.20 o 
  -1   9   1      562.11      536.61     20.38 o 
   0   9   1       25.60       33.26     11.81 o 
   1   9   1     3646.74     3422.43    106.60 o 
   2   9   1     1527.96     1458.99     49.31 o 
   3   9   1     1949.12     1876.99     48.14 o 
   4   9   1     3039.23     3096.31     73.54 o 
   5   9   1     1078.79     1079.48     41.76 o 
   6   9   1       32.04       67.42     18.27 o 
   7   9   1      312.19      358.53     34.70 o 
   8   9   1        1.83        7.99     20.81 o 
   9   9   1      152.68      177.25     25.69 o 
  10   9   1        0.49       10.27     25.06 o 
  11   9   1       65.74       20.47     24.52 o 
  12   9   1        3.74      -17.59     26.22 o 
 -11  10   1       49.83       83.33     33.96 o 
 -10  10   1      326.94      310.91     30.33 o 
  -9  10   1      475.48      481.06     31.88 o 
  -8  10   1      331.74      332.94     28.05 o 
  -7  10   1      716.86      716.35     34.65 o 
  -6  10   1        2.86       -7.38     18.96 o 
  -5  10   1      294.57      307.41     23.82 o 
  -4  10   1     1068.83     1145.44     36.27 o 
  -3  10   1      530.92      576.26     27.12 o 
  -2  10   1       19.41       10.32     15.72 o 
  -1  10   1     5643.58     5418.19    157.50 o 
   0  10   1     1185.89     1167.98     36.18 o 
   1  10   1     6724.47     6350.49    182.83 o 
   2  10   1     4301.26     4027.97    158.16 o 
   3  10   1      936.74      900.55     32.50 o 
   4  10   1       34.80       46.02     14.56 o 
   5  10   1      130.54      118.23     20.50 o 
   6  10   1      144.95      109.66     21.41 o 
   7  10   1        5.18       13.24     20.85 o 
   8  10   1     1428.67     1499.44     80.74 o 
   9  10   1     1892.63     2006.06     69.62 o 
  10  10   1     1723.51     1964.54     85.17 o 
  11  10   1      594.37      625.56     34.57 o 
 -10  11   1       90.65       90.89     33.18 o 
  -9  11   1      225.67      269.41     28.93 o 
  -8  11   1      452.86      549.64     33.58 o 
  -7  11   1     2178.43     2214.74     72.21 o 
  -6  11   1     1363.24     1457.53     60.58 o 
  -5  11   1      387.17      381.09     26.64 o 
  -4  11   1      732.73      723.77     34.34 o 
  -3  11   1      487.05      516.54     23.03 o 
  -2  11   1       17.63      -25.81     17.20 o 
  -1  11   1     1153.59     1099.08     46.25 o 
   0  11   1      477.07      458.72     29.67 o 
   1  11   1      562.52      525.00     31.46 o 
   2  11   1      972.49      904.68     50.51 o 
   3  11   1      773.84      816.10     46.04 o 
   4  11   1      187.94      195.02     21.58 o 
   5  11   1      351.55      287.38     25.47 o 
   6  11   1       97.29      106.28     23.77 o 
   7  11   1       26.65       32.35     24.04 o 
   8  11   1        9.09       10.62     25.67 o 
   9  11   1       16.45       58.49     33.85 o 
  10  11   1        1.62      -27.88     27.86 o 
  -9  12   1       43.58       92.38     29.61 o 
  -8  12   1      207.64      219.11     28.73 o 
  -7  12   1      104.54       53.70     24.95 o 
  -6  12   1        2.99       -9.13     23.07 o 
  -5  12   1      342.36      330.71     27.45 o 
  -4  12   1      792.84      793.60     49.18 o 
  -3  12   1      764.60      790.87     36.25 o 
  -2  12   1      574.02      554.18     28.62 o 
  -1  12   1      238.52      232.82     29.49 o 
   0  12   1        8.59      -26.28     24.77 o 
   1  12   1      137.09      106.83     26.95 o 
   2  12   1       76.06       49.14     24.96 o 
   3  12   1      221.98      224.07     26.45 o 
   4  12   1      150.41       94.80     24.00 o 
   5  12   1      972.18     1020.79     52.96 o 
   6  12   1     1752.85     1816.83     73.56 o 
   7  12   1       14.34       60.01     25.62 o 
   8  12   1      183.88      240.02     36.04 o 
   9  12   1        4.28      -16.55     28.51 o 
  -8  13   1       91.31       84.24     29.56 o 
  -7  13   1       36.76       39.19     28.01 o 
  -6  13   1      421.53      479.72     34.02 o 
  -5  13   1       84.91      111.71     27.13 o 
  -4  13   1        6.76      -16.09     29.71 o 
  -3  13   1      286.80      239.33     42.10 o 
  -2  13   1      289.09      276.57     25.40 o 
  -1  13   1      832.86      846.52     43.32 o 
   0  13   1       40.44        2.25     27.55 o 
   1  13   1      128.97       86.05     26.61 o 
   2  13   1      124.77      113.06     24.90 o 
   3  13   1      911.60      875.43     71.07 o 
   4  13   1      192.39      196.85     33.37 o 
   5  13   1       10.47       16.78     24.32 o 
   6  13   1      159.57      142.66     28.91 o 
   7  13   1      746.63      809.17     42.46 o 
   8  13   1      646.22      771.08     53.34 o 
  -6  14   1        0.16        1.66     29.57 o 
  -5  14   1        2.43      -46.45     33.08 o 
  -4  14   1        0.60        2.80     37.77 o 
  -3  14   1       19.10      -31.56     35.61 o 
  -2  14   1       15.11      -17.18     37.98 o 
  -1  14   1       20.70      -16.49     24.40 o 
   0  14   1      184.20      228.83     33.03 o 
   1  14   1        2.53       -0.06     30.25 o 
   2  14   1      303.20      273.50     36.88 o 
   3  14   1        8.09      -27.55     32.70 o 
   4  14   1        1.44       -3.93     33.47 o 
   5  14   1        1.85      -39.00     34.68 o 
   6  14   1       46.89       69.36     36.66 o 
  -3  15   1      626.03      647.67     47.76 o 
  -2  15   1      339.97      356.17     40.28 o 
  -1  15   1      894.43      914.56     59.60 o 
   0  15   1       43.05       36.92     38.55 o 
   1  15   1        5.03        3.24     33.08 o 
   2  15   1       55.89       23.63     34.47 o 
   3  15   1      247.64      200.29     39.26 o 
 -15   0   2      544.08      701.92     86.34 o 
 -14   0   2     2107.90     2592.24    176.27 o 
 -13   0   2     5778.04     6518.97    376.26 o 
 -12   0   2     1820.19     2139.62    144.02 o 
 -11   0   2     3141.56     3447.78    208.17 o 
 -10   0   2     2986.20     3218.17    193.91 o 
  -9   0   2      213.69      260.77     19.03 o 
  -8   0   2      206.25      206.06     17.09 o 
  -7   0   2     2038.21     2402.88     79.57 o 
  -6   0   2     6055.75     6737.82    179.98 o 
  -5   0   2    13030.41    12911.78    342.28 o 
  -4   0   2    21243.12    20532.61    591.75 o 
  -3   0   2    26354.12    24613.71   1528.14 o 
  -2   0   2    12540.99    12063.95    863.43 o 
  -1   0   2     1233.90     1310.36     67.81 o 
   0   0   2     4892.75     4867.10    151.00 o 
   1   0   2     5308.52     5451.71    128.55 o 
   2   0   2    16663.60    18163.62    512.51 o 
   3   0   2     6810.42     7155.79    211.21 o 
   4   0   2      552.14      547.09     27.80 o 
   5   0   2    10718.58    11310.88    417.75 o 
   6   0   2      691.12      501.21     50.19 o 
   7   0   2     1236.08     1281.03     77.91 o 
   8   0   2       56.55       43.32     32.00 o 
   9   0   2     1250.86     1420.90    102.15 o 
  10   0   2      729.16      816.65     46.07 o 
  11   0   2     8482.94     8098.63    290.23 o 
  12   0   2     1278.31     1512.05     75.83 o 
  13   0   2      913.53      952.54     56.14 o 
  14   0   2      179.94      200.15     39.66 o 
 -15   1   2      127.82      158.16     44.59 o 
 -14   1   2      155.56      162.86     41.32 o 
 -13   1   2      238.41      330.06     43.43 o 
 -12   1   2       72.93       41.70     32.55 o 
 -11   1   2      231.29      253.22     34.31 o 
 -10   1   2        5.66       -2.41     14.38 o 
  -9   1   2      224.13      223.94     16.22 o 
  -8   1   2     1838.80     1992.12     44.59 o 
  -7   1   2     2419.16     2323.90     50.50 o 
  -6   1   2    13864.87    14368.05    296.37 o 
  -5   1   2    10522.91    10301.69    209.59 o 
  -4   1   2     8284.70     8420.95    179.95 o 
  -3   1   2     5219.32     5354.56    125.26 o 
  -2   1   2    15492.17    16722.34    442.19 o 
  -1   1   2      188.63      153.69      4.44 o 
   0   1   2     4432.74     4546.64     88.38 o 
   1   1   2     3461.62     3566.89     82.21 o 
   2   1   2    20702.47    20561.48    453.69 o 
   3   1   2    11310.03    11643.22    303.37 o 
   4   1   2    22253.01    23489.41    584.75 o 
   5   1   2    22441.99    24278.38    607.16 o 
   6   1   2     2285.96     2201.95     60.65 o 
   7   1   2     1857.98     1862.74     71.99 o 
   8   1   2      829.76      771.11     30.86 o 
   9   1   2      257.65      241.27     17.67 o 
  10   1   2     1257.48     1252.52     40.75 o 
  11   1   2      459.66      534.10     46.89 o 
  12   1   2     1213.70     1390.51     49.69 o 
  13   1   2      991.01     1113.38     43.61 o 
  14   1   2      363.25      458.95     32.29 o 
 -15   2   2       15.11       40.51     33.57 o 
 -14   2   2       20.28      -20.80     37.31 o 
 -13   2   2        4.10       44.70     34.56 o 
 -12   2   2      260.64      241.97     56.70 o 
 -11   2   2      139.55      145.89     26.70 o 
 -10   2   2     1021.33     1080.32     46.92 o 
  -9   2   2      741.59      707.13     32.23 o 
  -8   2   2     3873.56     3636.98    148.99 o 
  -7   2   2    10754.24    10821.20    259.96 o 
  -6   2   2      687.21      622.76     25.24 o 
  -5   2   2      812.99      832.67     30.68 o 
  -4   2   2     1749.25     1877.30     42.52 o 
  -3   2   2     1725.95     1795.19     49.83 o 
  -2   2   2      186.64      206.50     10.15 o 
  -1   2   2     4925.13     5327.82     89.74 o 
   0   2   2     4370.95     4875.73    102.95 o 
   1   2   2    12777.72    13034.25    272.47 o 
   2   2   2    11079.80    11323.11    238.77 o 
   3   2   2     2212.65     2360.77     51.37 o 
   4   2   2      195.89      246.41      9.71 o 
   5   2   2    11063.27    11954.16    321.18 o 
   6   2   2     3694.24     3762.67     98.37 o 
   7   2   2      702.41      712.44     27.22 o 
   8   2   2      255.75      217.78     15.44 o 
   9   2   2       29.96       14.46     15.50 o 
  10   2   2       15.75       30.34     16.42 o 
  11   2   2        6.04      -22.81     17.91 o 
  12   2   2       11.79       -1.02     22.76 o 
  13   2   2      107.99       84.08     35.17 o 
  14   2   2      134.83      167.11     50.11 o 
 -15   3   2       62.39       73.60     42.32 o 
 -14   3   2      466.98      404.16     48.93 o 
 -13   3   2       30.18       40.88     22.98 o 
 -12   3   2      618.69      623.09     39.17 o 
 -11   3   2     1716.89     1785.63     88.18 o 
 -10   3   2      662.21      651.90     48.32 o 
  -9   3   2     9651.07     9594.31    342.37 o 
  -8   3   2       26.85       28.97     12.84 o 
  -7   3   2     3495.13     3446.96     87.10 o 
  -6   3   2     4669.75     4786.60    129.93 o 
  -5   3   2     7317.15     7662.47    203.52 o 
  -4   3   2     1082.47     1213.96     33.47 o 
  -3   3   2     4058.62     4133.37    111.02 o 
  -2   3   2    33340.39    34024.95    897.21 o 
  -1   3   2     2587.44     2639.90     45.73 o 
   0   3   2    13023.78    13571.68    270.99 o 
   1   3   2     1856.97     1966.98     40.77 o 
   2   3   2     4396.04     4426.73     94.75 o 
   3   3   2     3790.86     3715.08     73.01 o 
   4   3   2     1531.20     1514.03     31.64 o 
   5   3   2     3485.87     3491.93     87.92 o 
   6   3   2      385.39      453.69     16.76 o 
   7   3   2     3780.50     4002.59     88.72 o 
   8   3   2      103.15       97.20     12.62 o 
   9   3   2     2758.57     2736.63     83.63 o 
  10   3   2     1271.39     1196.45     76.99 o 
  11   3   2      134.88      136.95     21.33 o 
  12   3   2       43.12        5.26     21.83 o 
  13   3   2       84.28       23.47     25.13 o 
  14   3   2      402.46      430.07     32.75 o 
 -15   4   2        0.93       25.22     36.01 o 
 -14   4   2       98.67       74.25     33.43 o 
 -13   4   2      332.84      290.70     40.02 o 
 -12   4   2      421.97      310.65     31.31 o 
 -11   4   2      232.30      215.14     21.40 o 
 -10   4   2     1239.15     1132.25     49.81 o 
  -9   4   2      559.13      542.87     23.69 o 
  -8   4   2      440.36      454.84     20.38 o 
  -7   4   2      292.44      332.43     18.48 o 
  -6   4   2      191.95      173.55     13.98 o 
  -5   4   2      353.69      284.69     11.84 o 
  -4   4   2     2335.01     2503.77     55.87 o 
  -3   4   2     1226.69     1259.22     30.31 o 
  -2   4   2     6930.66     7477.69    199.76 o 
  -1   4   2     1010.48     1067.15     26.85 o 
   0   4   2      630.91      626.77     15.18 o 
   1   4   2     1104.03     1159.65     25.33 o 
   2   4   2       98.63      104.34      5.54 o 
   3   4   2      250.23      249.22      8.17 o 
   4   4   2      242.24      259.63      8.82 o 
   5   4   2      602.27      704.79     22.21 o 
   6   4   2        2.42       -9.69      7.58 o 
   7   4   2       17.40       28.27      8.67 o 
   8   4   2      199.85      199.56     14.30 o 
   9   4   2      143.80      138.09     14.77 o 
  10   4   2      190.98      184.96     18.25 o 
  11   4   2      212.79      207.03     25.86 o 
  12   4   2      152.42      119.50     25.54 o 
  13   4   2       10.25      -17.34     24.81 o 
  14   4   2      186.87      153.93     46.28 o 
 -14   5   2       57.83       42.87     31.81 o 
 -13   5   2       14.74       -1.58     32.07 o 
 -12   5   2      289.09      282.99     24.03 o 
 -11   5   2     1846.93     1751.73     70.93 o 
 -10   5   2      552.69      546.61     36.07 o 
  -9   5   2     4744.03     4554.43    101.36 o 
  -8   5   2      237.58      243.79     21.37 o 
  -7   5   2      299.54      311.46     15.31 o 
  -6   5   2      276.30      315.36     18.18 o 
  -5   5   2       96.06      104.79      7.09 o 
  -4   5   2      226.98      186.63      8.17 o 
  -3   5   2    10953.34    11177.98    242.84 o 
  -2   5   2     8490.53     8206.79    235.55 o 
  -1   5   2    21698.37    21357.23    450.86 o 
   0   5   2     5988.55     5866.77    127.81 o 
   1   5   2     8801.44     8734.71    209.79 o 
   2   5   2     1131.67     1045.47     27.02 o 
   3   5   2      196.95      203.84     13.31 o 
   4   5   2       49.01       91.27      9.81 o 
   5   5   2      627.31      578.56     25.13 o 
   6   5   2      547.78      478.00     16.77 o 
   7   5   2     7714.52     7728.29    180.43 o 
   8   5   2      327.81      334.27     16.87 o 
   9   5   2     4680.55     4833.80    166.26 o 
  10   5   2     1951.12     1954.69     66.11 o 
  11   5   2      229.33      203.75     21.32 o 
  12   5   2      231.39      218.21     35.16 o 
  13   5   2        3.94      -32.00     52.24 o 
  14   5   2      120.82      124.46     60.26 o 
 -14   6   2      255.76      208.05     77.35 o 
 -13   6   2       11.91      -31.50     30.32 o 
 -12   6   2       29.89       36.42     20.97 o 
 -11   6   2      174.69      190.15     21.33 o 
 -10   6   2     2091.58     2079.43     80.23 o 
  -9   6   2      937.36      973.27     39.86 o 
  -8   6   2    13974.44    13935.41    374.37 o 
  -7   6   2     6029.79     6024.89    165.76 o 
  -6   6   2     2666.08     2833.08     68.39 o 
  -5   6   2      321.71      355.28     16.48 o 
  -4   6   2      313.10      255.23     11.06 o 
  -3   6   2     8784.06     9431.34    206.57 o 
  -2   6   2      642.56      662.78     23.77 o 
  -1   6   2      313.92      381.42     17.51 o 
   0   6   2     5400.75     5361.89    119.53 o 
   1   6   2    13040.15    13059.45    373.04 o 
   2   6   2     2104.14     1786.69     42.37 o 
   3   6   2     1045.00     1048.81     23.99 o 
   4   6   2        9.27       10.15      6.69 o 
   5   6   2     2605.46     2480.57     49.34 o 
   6   6   2     7048.24     7032.46    167.17 o 
   7   6   2     1431.12     1556.06     51.41 o 
   8   6   2      339.54      363.21     19.23 o 
   9   6   2      365.01      394.60     25.33 o 
  10   6   2       14.53        1.87     15.85 o 
  11   6   2        9.86       10.83     23.51 o 
  12   6   2       18.15      -28.25     27.26 o 
  13   6   2       86.79       86.68     32.03 o 
 -13   7   2       98.43       44.52     29.21 o 
 -12   7   2       20.13       31.01     24.07 o 
 -11   7   2      147.68      162.97     22.79 o 
 -10   7   2      487.91      503.80     29.57 o 
  -9   7   2     1382.96     1411.32     66.07 o 
  -8   7   2     1740.63     1724.40     57.21 o 
  -7   7   2      893.47      860.98     35.71 o 
  -6   7   2     1532.27     1528.29     65.59 o 
  -5   7   2     1134.69     1017.96     41.46 o 
  -4   7   2     1313.24     1137.75     30.90 o 
  -3   7   2     2018.04     1800.09     43.93 o 
  -2   7   2     8019.36     8074.49    178.19 o 
  -1   7   2     5430.95     5460.11    136.25 o 
   0   7   2     5086.40     5120.44    127.31 o 
   1   7   2     3061.30     2927.32    123.67 o 
   2   7   2     4503.15     4482.22     87.60 o 
   3   7   2     2308.47     2237.87     46.41 o 
   4   7   2     1592.75     1455.45     30.09 o 
   5   7   2     4073.89     4105.80     79.27 o 
   6   7   2     3327.54     3269.87     79.91 o 
   7   7   2     2352.44     2413.73     62.17 o 
   8   7   2     1681.03     1801.69     65.07 o 
   9   7   2      976.39     1021.18     38.07 o 
  10   7   2      478.96      520.69     27.69 o 
  11   7   2      348.48      389.49     27.83 o 
  12   7   2      197.38      211.24     31.02 o 
  13   7   2      347.40      325.83     57.43 o 
 -13   8   2     1051.40     1024.49     48.71 o 
 -12   8   2      800.94      758.91     35.01 o 
 -11   8   2      498.99      559.72     30.55 o 
 -10   8   2       82.33       69.02     23.74 o 
  -9   8   2       34.81       52.51     21.73 o 
  -8   8   2      467.44      444.25     26.73 o 
  -7   8   2        0.62        9.22     16.81 o 
  -6   8   2      934.55      864.85     35.33 o 
  -5   8   2      978.61      985.26     28.48 o 
  -4   8   2     2940.89     2913.73     72.81 o 
  -3   8   2     7206.80     7561.34    188.22 o 
  -2   8   2      856.53      867.82     26.91 o 
  -1   8   2      136.74      144.87     13.99 o 
   0   8   2       20.79       13.25     10.31 o 
   1   8   2     1390.60     1401.22     64.44 o 
   2   8   2      523.37      520.11     16.82 o 
   3   8   2     1988.91     2050.42     44.86 o 
   4   8   2       63.54       77.21      8.47 o 
   5   8   2      525.48      528.23     18.24 o 
   6   8   2      472.25      517.12     26.55 o 
   7   8   2      948.45      966.21     49.78 o 
   8   8   2       34.91       56.06     21.27 o 
   9   8   2       57.51       83.20     24.40 o 
  10   8   2      659.44      729.17     40.21 o 
  11   8   2     1418.70     1548.83     53.98 o 
  12   8   2      322.96      326.75     35.36 o 
 -12   9   2        1.92       14.79     25.64 o 
 -11   9   2        4.10       14.20     25.68 o 
 -10   9   2      332.18      326.66     33.81 o 
  -9   9   2       45.18       49.66     22.47 o 
  -8   9   2        4.90       -9.84     20.61 o 
  -7   9   2      754.80      694.47     32.85 o 
  -6   9   2     3071.64     2904.06     85.72 o 
  -5   9   2     2614.44     2519.95     93.07 o 
  -4   9   2     1048.71     1090.42     32.03 o 
  -3   9   2       86.42       95.08     12.86 o 
  -2   9   2      879.54      938.55     29.25 o 
  -1   9   2     4635.03     4810.85    138.77 o 
   0   9   2       29.76       21.66     14.23 o 
   1   9   2        0.83        7.69     11.87 o 
   2   9   2      242.54      233.68     16.81 o 
   3   9   2     4901.84     4881.04     89.51 o 
   4   9   2     3708.52     3677.70     85.90 o 
   5   9   2     2385.18     2443.55     74.40 o 
   6   9   2      591.32      586.75     29.27 o 
   7   9   2      158.01      148.40     22.26 o 
   8   9   2      345.65      309.53     26.14 o 
   9   9   2        5.87        3.56     23.93 o 
  10   9   2        5.73       -8.89     22.56 o 
  11   9   2       60.58       72.04     24.97 o 
  12   9   2      445.78      503.29     39.00 o 
 -11  10   2        1.26       16.47     28.16 o 
 -10  10   2       24.03       -1.63     24.63 o 
  -9  10   2       68.70       75.09     24.62 o 
  -8  10   2      980.18      879.70     39.70 o 
  -7  10   2      116.20       95.76     21.68 o 
  -6  10   2       38.02       31.49     19.81 o 
  -5  10   2       10.19      -12.06     18.26 o 
  -4  10   2       25.62       13.86     13.49 o 
  -3  10   2        6.34        1.75     13.35 o 
  -2  10   2      419.65      422.08     20.95 o 
  -1  10   2       53.20       63.28     34.02 o 
   0  10   2        3.15        2.49     14.16 o 
   1  10   2      163.83      151.97     15.26 o 
   2  10   2       58.93       23.96     20.00 o 
   3  10   2       18.40       -0.29     17.66 o 
   4  10   2      184.36      186.09     18.21 o 
   5  10   2       31.79       24.87     19.32 o 
   6  10   2       16.33       43.47     21.16 o 
   7  10   2       22.47       14.39     22.59 o 
   8  10   2       68.24       65.38     24.41 o 
   9  10   2      462.34      494.31     33.52 o 
  10  10   2        6.02      -28.18     26.93 o 
  11  10   2       50.73       96.35     30.85 o 
 -10  11   2      197.22      249.98     38.94 o 
  -9  11   2      267.52      290.36     30.03 o 
  -8  11   2      118.14      123.87     35.70 o 
  -7  11   2      546.09      579.77     33.15 o 
  -6  11   2     1847.56     1830.47     66.35 o 
  -5  11   2     1430.69     1507.06     55.35 o 
  -4  11   2      407.65      380.14     29.88 o 
  -3  11   2      120.55      124.80     16.15 o 
  -2  11   2      168.14      164.03     20.18 o 
  -1  11   2     1099.92     1041.20     34.76 o 
   0  11   2      154.83      200.89     39.72 o 
   1  11   2      107.59       93.93     23.59 o 
   2  11   2     1011.62     1003.23     61.64 o 
   3  11   2     1430.36     1544.27     54.37 o 
   4  11   2     2480.36     2514.19     78.65 o 
   5  11   2     1089.86     1069.24     44.61 o 
   6  11   2      245.61      273.35     27.14 o 
   7  11   2        4.53       28.20     24.99 o 
   8  11   2       89.04      110.89     27.68 o 
   9  11   2       31.19       54.90     28.09 o 
  10  11   2       38.75       48.61     30.48 o 
  -9  12   2        3.74       13.00     28.17 o 
  -8  12   2        0.37        9.53     26.78 o 
  -7  12   2      313.02      269.32     29.30 o 
  -6  12   2      116.31      139.76     24.69 o 
  -5  12   2      808.82      858.90     40.45 o 
  -4  12   2     1336.03     1358.95     51.00 o 
  -3  12   2      671.94      749.94     46.20 o 
  -2  12   2      846.03      884.99     43.18 o 
  -1  12   2       66.34       62.30     24.47 o 
   0  12   2      152.18      112.12     25.27 o 
   1  12   2      169.89      143.59     32.13 o 
   2  12   2      358.14      384.24     36.45 o 
   3  12   2      478.46      466.95     27.17 o 
   4  12   2       94.91       42.93     28.34 o 
   5  12   2      272.35      267.57     35.88 o 
   6  12   2      150.17      131.41     28.23 o 
   7  12   2       65.77       69.92     26.63 o 
   8  12   2        1.67       10.48     27.61 o 
   9  12   2      186.54      228.59     33.18 o 
  -8  13   2        1.46       -9.79     28.79 o 
  -7  13   2      205.16      211.98     29.85 o 
  -6  13   2       50.73       25.19     32.95 o 
  -5  13   2      170.79      148.93     25.12 o 
  -4  13   2      330.58      336.80     39.55 o 
  -3  13   2      341.31      345.39     34.90 o 
  -2  13   2      439.41      462.40     31.18 o 
  -1  13   2     1536.28     1591.32     53.45 o 
   0  13   2      511.48      489.59     34.35 o 
   1  13   2      618.68      693.76     51.76 o 
   2  13   2      621.67      582.48     30.76 o 
   3  13   2      325.32      291.62     45.22 o 
   4  13   2       79.30       34.20     52.88 o 
   5  13   2      162.01      218.33     35.71 o 
   6  13   2      364.15      351.11     32.47 o 
   7  13   2      158.22      181.62     30.87 o 
  -6  14   2      176.87      210.25     38.21 o 
  -5  14   2      289.90      241.12     37.81 o 
  -4  14   2        8.12      -29.33     34.22 o 
  -3  14   2      395.60      319.95     37.27 o 
  -2  14   2        4.03       19.41     38.56 o 
  -1  14   2       93.16       97.37     25.99 o 
   0  14   2       13.07       -0.31     29.59 o 
   1  14   2     1003.92      942.26     52.12 o 
   2  14   2      193.61      169.37     34.24 o 
   3  14   2      158.00      106.94     36.37 o 
   4  14   2       21.79        4.42     33.98 o 
   5  14   2      145.27      155.52     37.88 o 
   6  14   2      335.98      442.54     45.18 o 
  -3  15   2      123.45       85.53     35.99 o 
  -2  15   2      496.39      502.27     43.00 o 
  -1  15   2      193.78      153.89     35.34 o 
   0  15   2      512.17      516.86     33.95 o 
   1  15   2      286.19      263.08    136.94 o 
   2  15   2        1.22      -40.94     33.97 o 
   3  15   2       11.54       23.24     36.20 o 
 -15   1   3      258.08      342.27     47.72 o 
 -14   1   3      148.77      174.87     41.44 o 
 -13   1   3       43.93       56.86     34.82 o 
 -12   1   3      460.67      519.26     44.75 o 
 -11   1   3      762.29      822.80     75.58 o 
 -10   1   3     5123.02     5403.66    152.27 o 
  -9   1   3      930.78      968.98     35.36 o 
  -8   1   3      493.18      456.54     15.67 o 
  -7   1   3       26.51       69.89     17.12 o 
  -6   1   3     2433.26     2374.35     53.83 o 
  -5   1   3     4017.09     3972.88     86.61 o 
  -4   1   3     6474.74     6385.21    151.75 o 
  -3   1   3     2108.06     2130.42     59.12 o 
  -2   1   3     1134.16     1192.48     25.62 o 
  -1   1   3    10127.88    10879.25    189.40 o 
   0   1   3    29580.77    30267.20    531.24 o 
   1   1   3     6709.83     6766.59    166.46 o 
   2   1   3       61.75       68.59      3.76 o 
   3   1   3     2305.66     2219.51     44.35 o 
   4   1   3    11423.48    11738.30    256.43 o 
   5   1   3    17756.22    18642.14    405.86 o 
   6   1   3     4163.45     4046.20    105.55 o 
   7   1   3      841.98      803.31     32.83 o 
   8   1   3      112.55      120.66     15.43 o 
   9   1   3      533.01      471.54     21.57 o 
  10   1   3      309.00      306.39     19.04 o 
  11   1   3       28.74       49.02     28.19 o 
  12   1   3      403.52      423.10     29.01 o 
  13   1   3      993.81      940.30     52.37 o 
  14   1   3      933.61      963.28     42.12 o 
 -15   2   3       68.98      114.28     53.84 o 
 -14   2   3      445.04      466.64     49.38 o 
 -13   2   3     1274.79     1557.76     84.46 o 
 -12   2   3     3342.99     3664.64    125.41 o 
 -11   2   3     3837.16     4090.30    136.60 o 
 -10   2   3     1163.07     1141.49     41.01 o 
  -9   2   3     2117.51     2116.13     58.48 o 
  -8   2   3      113.87      118.05     15.07 o 
  -7   2   3      199.86      175.38     13.38 o 
  -6   2   3      264.83      240.35     10.36 o 
  -5   2   3     4284.62     4453.60    105.30 o 
  -4   2   3    10917.80    11063.43    293.34 o 
  -3   2   3    30921.28    32783.16    863.12 o 
  -2   2   3    16228.47    16482.32    301.34 o 
  -1   2   3    60006.04    60649.09   1175.08 o 
   0   2   3     3652.31     3672.33     64.46 o 
   1   2   3      253.14      273.53      9.07 o 
   2   2   3      239.17      242.51      7.84 o 
   3   2   3      431.81      471.32     13.34 o 
   4   2   3      209.22      185.70      8.56 o 
   5   2   3     7140.68     7761.94    196.44 o 
   6   2   3     6111.52     6374.65    163.29 o 
   7   2   3     6112.43     6458.11    206.63 o 
   8   2   3     3064.23     3088.06    159.10 o 
   9   2   3      323.34      342.37     21.61 o 
  10   2   3        2.06       -6.14     16.36 o 
  11   2   3      299.10      272.93     27.36 o 
  12   2   3      151.88      144.25     21.56 o 
  13   2   3      115.71       95.03     25.59 o 
  14   2   3       51.96       89.15     43.30 o 
 -15   3   3      240.83      305.88     56.14 o 
 -14   3   3      419.80      422.62     49.49 o 
 -13   3   3      518.32      481.85     38.22 o 
 -12   3   3       38.35       69.66     32.35 o 
 -11   3   3       45.72       18.11     17.69 o 
 -10   3   3      658.61      526.39     53.20 o 
  -9   3   3       36.88       22.20     14.35 o 
  -8   3   3       21.67       23.09     13.08 o 
  -7   3   3      116.79      116.74     12.43 o 
  -6   3   3      311.06      312.05     16.32 o 
  -5   3   3      739.48      767.34     22.21 o 
  -4   3   3       36.28       43.86      9.82 o 
  -3   3   3      162.02      171.82     13.29 o 
  -2   3   3     2397.65     2393.99     44.81 o 
  -1   3   3     4797.39     4977.06    101.14 o 
   0   3   3      953.25      861.91     20.25 o 
   1   3   3     5873.18     6052.30    125.19 o 
   2   3   3     2499.45     2422.03     52.38 o 
   3   3   3     3361.99     3273.15     70.88 o 
   4   3   3     2604.13     2456.16     54.28 o 
   5   3   3      548.98      537.20     19.94 o 
   6   3   3     2873.22     2913.53     77.75 o 
   7   3   3     4107.81     4248.35    111.31 o 
   8   3   3     1921.36     1921.18     63.69 o 
   9   3   3     1912.00     2008.92     83.16 o 
  10   3   3     1755.10     1760.85     85.06 o 
  11   3   3     2407.55     2151.56    102.93 o 
  12   3   3      795.30      796.31     57.67 o 
  13   3   3      526.45      508.06     28.41 o 
  14   3   3      409.39      359.73     30.93 o 
 -15   4   3      344.35      396.09     99.72 o 
 -14   4   3       91.66       84.35     33.56 o 
 -13   4   3       53.66       34.98     28.84 o 
 -12   4   3      222.12      190.31     33.58 o 
 -11   4   3      115.83       93.79     18.61 o 
 -10   4   3      945.80      828.89     59.77 o 
  -9   4   3     9557.99     9261.89    245.36 o 
  -8   4   3    11917.64    11632.53    281.39 o 
  -7   4   3    14044.49    13839.48    367.33 o 
  -6   4   3    12592.15    12627.16    334.37 o 
  -5   4   3     4989.67     4937.99    124.24 o 
  -4   4   3      528.03      682.72     24.14 o 
  -3   4   3     2442.70     2740.43     75.58 o 
  -2   4   3       32.20       59.18      6.04 o 
  -1   4   3     1866.60     2016.41     42.28 o 
   0   4   3     9836.02    10162.67    184.52 o 
   1   4   3     8221.64     7888.86    157.94 o 
   2   4   3    41307.64    41707.26    869.73 o 
   3   4   3     9681.65     8881.07    188.02 o 
   4   4   3     4417.45     4178.10     82.52 o 
   5   4   3     3874.70     4132.61     92.26 o 
   6   4   3       51.14       52.32      8.42 o 
   7   4   3      814.02      760.21     23.69 o 
   8   4   3        2.30        6.85     13.34 o 
   9   4   3      396.16      379.31     21.14 o 
  10   4   3     1206.73     1117.82     72.93 o 
  11   4   3      803.88      811.37     62.19 o 
  12   4   3     1008.40     1012.45     58.17 o 
  13   4   3      551.40      534.23     33.19 o 
  14   4   3        4.47        5.64     44.98 o 
 -14   5   3      605.11      513.20     48.77 o 
 -13   5   3      354.89      332.97     35.75 o 
 -12   5   3      491.44      444.51     33.78 o 
 -11   5   3       27.79       -9.54     23.83 o 
 -10   5   3     2224.83     2088.48     60.30 o 
  -9   5   3       42.67       29.20     17.83 o 
  -8   5   3      893.22      860.29     29.22 o 
  -7   5   3      275.21      276.98     14.38 o 
  -6   5   3     1684.56     1681.27     43.09 o 
  -5   5   3     2909.04     2963.63     66.28 o 
  -4   5   3      174.06      317.37     13.99 o 
  -3   5   3     2148.96     2357.36     66.49 o 
  -2   5   3      312.22      278.31      9.83 o 
  -1   5   3    11724.30    11787.92    219.84 o 
   0   5   3     6191.47     5976.78    129.99 o 
   1   5   3     7299.66     7270.13    146.01 o 
   2   5   3      111.59       65.57      6.31 o 
   3   5   3      111.55      142.85      7.41 o 
   4   5   3      325.72      314.38     10.64 o 
   5   5   3      224.73      273.61     11.69 o 
   6   5   3      132.71      145.29     10.97 o 
   7   5   3      221.20      232.73     14.09 o 
   8   5   3     3594.46     3576.22     80.79 o 
   9   5   3     1610.24     1628.17     52.79 o 
  10   5   3     1960.37     1897.40     55.36 o 
  11   5   3     1102.42     1195.25     50.08 o 
  12   5   3      142.09      118.58     28.84 o 
  13   5   3        4.09      -52.03     34.69 o 
 -14   6   3       15.10      -13.17     35.67 o 
 -13   6   3      112.49       96.34     31.80 o 
 -12   6   3      424.07      398.95     35.83 o 
 -11   6   3      555.52      537.81     37.07 o 
 -10   6   3       18.90       53.84     18.25 o 
  -9   6   3     1350.65     1398.60     49.55 o 
  -8   6   3      334.91      332.38     21.81 o 
  -7   6   3      183.84      204.40     17.81 o 
  -6   6   3       22.79       22.49     16.08 o 
  -5   6   3      204.20      172.64     12.83 o 
  -4   6   3     2063.34     2033.29     55.21 o 
  -3   6   3      628.47      619.71     19.16 o 
  -2   6   3    12293.92    13067.38    301.24 o 
  -1   6   3       25.28       61.60     11.95 o 
   0   6   3      187.51      172.28      9.70 o 
   1   6   3       77.95       99.48      7.82 o 
   2   6   3     2549.24     2716.80     56.76 o 
   3   6   3       84.25       97.66      7.84 o 
   4   6   3      651.34      708.24     21.51 o 
   5   6   3      286.73      282.07     11.25 o 
   6   6   3      879.78      878.95     25.47 o 
   7   6   3      647.74      704.50     26.14 o 
   8   6   3       20.03       13.63     13.02 o 
   9   6   3      220.74      221.78     17.66 o 
  10   6   3      157.52      133.79     20.28 o 
  11   6   3        0.11      -18.99     29.52 o 
  12   6   3        2.89      -23.46     29.84 o 
  13   6   3        6.48       -3.43     38.34 o 
 -13   7   3      450.94      457.45     45.28 o 
 -12   7   3       18.42      -11.23     21.51 o 
 -11   7   3      144.41      172.27     27.94 o 
 -10   7   3     1765.97     1754.64     61.08 o 
  -9   7   3     1468.37     1440.88     51.41 o 
  -8   7   3      276.35      326.86     23.34 o 
  -7   7   3       22.00       21.24     16.65 o 
  -6   7   3     2119.32     2151.29     64.61 o 
  -5   7   3     2787.31     2691.83     71.86 o 
  -4   7   3     2340.52     2256.07     61.08 o 
  -3   7   3      164.93      132.40     12.69 o 
  -2   7   3      116.41      119.51     10.25 o 
  -1   7   3     1921.74     1926.81     45.38 o 
   0   7   3     9491.62     9139.26    197.85 o 
   1   7   3     5204.24     4972.01    118.81 o 
   2   7   3        6.89       11.16      7.35 o 
   3   7   3      309.80      307.46     12.00 o 
   4   7   3      943.57      887.60     25.08 o 
   5   7   3     3063.79     3006.96     66.08 o 
   6   7   3      117.37      137.50     17.49 o 
   7   7   3       80.99       61.21     17.07 o 
   8   7   3      607.61      570.38     26.82 o 
   9   7   3     3210.81     3181.83     93.05 o 
  10   7   3      737.00      758.48     37.89 o 
  11   7   3      258.15      258.98     29.43 o 
  12   7   3        9.32      -13.39     33.05 o 
 -13   8   3       15.45        9.64     27.73 o 
 -12   8   3        0.20       -8.48     22.91 o 
 -11   8   3       10.94        4.29     21.67 o 
 -10   8   3      108.23      109.81     24.30 o 
  -9   8   3     1101.21     1092.45     45.29 o 
  -8   8   3     1119.07     1083.25     43.21 o 
  -7   8   3     1191.57     1128.90     42.98 o 
  -6   8   3     3043.83     2894.29     84.55 o 
  -5   8   3     1020.48      978.91     35.69 o 
  -4   8   3      198.36      210.34     12.92 o 
  -3   8   3     1661.50     1724.57     49.70 o 
  -2   8   3      528.08      522.79     21.24 o 
  -1   8   3      166.89      210.65     15.35 o 
   0   8   3      423.03      418.78     14.95 o 
   1   8   3     2761.00     2727.94     62.27 o 
   2   8   3     4131.46     3894.93     96.61 o 
   3   8   3     3562.32     3464.31     65.17 o 
   4   8   3      432.64      406.14     15.17 o 
   5   8   3      393.78      351.35     14.26 o 
   6   8   3      151.93      174.43     16.05 o 
   7   8   3      103.41      160.38     21.51 o 
   8   8   3      170.89      184.55     26.43 o 
   9   8   3       90.52       92.56     21.23 o 
  10   8   3      281.72      284.59     25.09 o 
  11   8   3      163.82      175.67     35.01 o 
  12   8   3       75.99       89.14     36.90 o 
 -12   9   3      107.53       96.66     26.52 o 
 -11   9   3      417.93      433.69     34.17 o 
 -10   9   3      878.37      903.01     41.16 o 
  -9   9   3      137.49      165.83     28.23 o 
  -8   9   3      527.78      573.42     30.49 o 
  -7   9   3      158.18      136.49     21.43 o 
  -6   9   3      175.26      176.79     19.78 o 
  -5   9   3      158.31      163.94     18.77 o 
  -4   9   3      311.76      294.76     15.65 o 
  -3   9   3     2203.03     2222.81     54.73 o 
  -2   9   3     1062.55     1162.29     33.71 o 
  -1   9   3      829.12      741.99     27.95 o 
   0   9   3     1319.17     1297.24     47.80 o 
   1   9   3       73.11       49.50     18.70 o 
   2   9   3      128.62      142.08     18.04 o 
   3   9   3     2706.07     2757.67     53.37 o 
   4   9   3     1052.29     1076.74     28.93 o 
   5   9   3     2440.72     2308.95     71.70 o 
   6   9   3      991.28     1078.65     43.49 o 
   7   9   3     2144.29     2181.19     70.29 o 
   8   9   3       46.68       76.63     33.46 o 
   9   9   3      121.12      126.49     27.31 o 
  10   9   3      121.42      112.97     27.84 o 
  11   9   3       46.55       44.49     36.33 o 
 -11  10   3      794.18      798.40     62.94 o 
 -10  10   3     1083.22     1145.60     49.32 o 
  -9  10   3       53.04       70.61     25.35 o 
  -8  10   3       72.96       59.44     23.04 o 
  -7  10   3      286.21      224.87     24.96 o 
  -6  10   3       25.41       35.55     20.22 o 
  -5  10   3      940.60      911.49     37.70 o 
  -4  10   3     3784.32     3791.73     88.75 o 
  -3  10   3     4195.64     4389.49    101.36 o 
  -2  10   3     4322.75     4365.90    101.22 o 
  -1  10   3    10376.47    10185.24    237.08 o 
   0  10   3      808.98      810.38     37.67 o 
   1  10   3       29.73        2.32     11.20 o 
   2  10   3       68.95       37.78     11.88 o 
   3  10   3        3.88        5.29     16.39 o 
   4  10   3        8.61        4.38     20.60 o 
   5  10   3     1183.91     1200.35     46.13 o 
   6  10   3     2654.61     2658.19     82.47 o 
   7  10   3     1613.35     1702.24     72.99 o 
   8  10   3      893.42      972.44     45.02 o 
   9  10   3      804.30      829.58     41.97 o 
  10  10   3      372.10      472.82     35.48 o 
 -10  11   3       59.46       48.99     32.27 o 
  -9  11   3      324.93      340.65     31.97 o 
  -8  11   3        3.70        9.62     23.60 o 
  -7  11   3       43.67       56.07     23.01 o 
  -6  11   3       41.34       37.00     21.54 o 
  -5  11   3     1042.35      947.19     53.62 o 
  -4  11   3      201.29      193.64     21.61 o 
  -3  11   3       10.67        2.19     14.91 o 
  -2  11   3      187.94      184.69     20.17 o 
  -1  11   3       96.70       58.99     16.88 o 
   0  11   3      185.58      195.30     17.41 o 
   1  11   3       78.15       55.50     22.07 o 
   2  11   3       11.86       11.30     22.13 o 
   3  11   3     1137.43     1176.59     47.52 o 
   4  11   3      888.48      957.43     47.39 o 
   5  11   3     1016.10     1089.05     45.05 o 
   6  11   3      161.24      168.16     25.75 o 
   7  11   3      303.72      369.78     36.15 o 
   8  11   3       74.43       69.11     27.47 o 
   9  11   3       29.23       34.67     30.46 o 
  10  11   3      594.78      674.07     41.58 o 
  -9  12   3      515.22      531.55     38.91 o 
  -8  12   3     1368.25     1371.21     55.83 o 
  -7  12   3      422.47      459.61     33.15 o 
  -6  12   3      467.88      462.34     36.98 o 
  -5  12   3       73.92       94.27     23.43 o 
  -4  12   3        0.21       15.25     21.78 o 
  -3  12   3      202.68      183.84     31.08 o 
  -2  12   3      240.55      211.31     22.00 o 
  -1  12   3       45.72       18.90     26.70 o 
   0  12   3      477.82      456.40     39.63 o 
   1  12   3      706.62      689.43     36.91 o 
   2  12   3      738.11      673.61     72.58 o 
   3  12   3      919.82      912.29     53.31 o 
   4  12   3       25.05       21.88     29.21 o 
   5  12   3      344.57      315.57     29.64 o 
   6  12   3       35.21       41.37     25.34 o 
   7  12   3       31.36       -6.16     27.19 o 
   8  12   3       49.85       44.85     29.68 o 
  -8  13   3      298.10      296.68     33.26 o 
  -7  13   3        0.06      -22.41     27.33 o 
  -6  13   3      404.29      426.95     33.61 o 
  -5  13   3      888.30      881.74     81.62 o 
  -4  13   3       65.30       42.59     30.74 o 
  -3  13   3       17.52        8.15     28.41 o 
  -2  13   3       88.02      104.21     24.86 o 
  -1  13   3      756.95      760.92     34.44 o 
   0  13   3      859.52      870.59     43.68 o 
   1  13   3      174.36      160.48     29.97 o 
   2  13   3       10.97        6.88     27.74 o 
   3  13   3       50.68       27.33     40.51 o 
   4  13   3      396.45      416.39     39.57 o 
   5  13   3      275.62      271.62     37.26 o 
   6  13   3       16.51       39.52     28.91 o 
   7  13   3       59.83       49.23     30.48 o 
  -6  14   3        4.70       18.51     27.71 o 
  -5  14   3       91.28       81.01     34.47 o 
  -4  14   3       39.15       11.26     33.99 o 
  -3  14   3       80.43       52.51     34.06 o 
  -2  14   3        3.38      -15.43     30.68 o 
  -1  14   3      125.26      153.50     26.46 o 
   0  14   3      137.97      127.41     30.46 o 
   1  14   3        0.83       -8.28     30.55 o 
   2  14   3       88.81       35.50     32.71 o 
   3  14   3       56.16       44.33     34.24 o 
   4  14   3       40.16       29.01     33.03 o 
   5  14   3        8.65       -3.80     35.78 o 
  -3  15   3        5.90       37.10     34.94 o 
  -2  15   3      102.73       76.74     35.05 o 
  -1  15   3      209.12      240.83     37.87 o 
   0  15   3      170.31      193.65     27.91 o 
   1  15   3      309.00      447.87     63.88 o 
   2  15   3       26.44       29.48     33.41 o 
 -15   0   4      210.83      202.87     64.89 o 
 -14   0   4       65.41       80.43     57.03 o 
 -13   0   4      324.64      419.13     63.99 o 
 -12   0   4     1264.33     1555.62    116.32 o 
 -11   0   4     9367.27    10308.36    573.46 o 
 -10   0   4       63.32      110.26     40.90 o 
  -9   0   4      840.28      885.01     47.92 o 
  -8   0   4      457.74      525.95     26.09 o 
  -7   0   4     4413.25     4491.91    144.10 o 
  -6   0   4       83.39       48.00     10.02 o 
  -5   0   4       55.93       43.54     10.18 o 
  -4   0   4     3713.51     3395.01    181.83 o 
  -3   0   4     9757.66     8726.80    263.69 o 
  -2   0   4   146948.11   134341.22   5682.79 o 
  -1   0   4     1708.28     1455.01     47.02 o 
   0   0   4    19571.11    20004.92    614.74 o 
   1   0   4    12201.65    12424.16    325.75 o 
   2   0   4      302.83      322.47     10.73 o 
   3   0   4        0.27        4.06      5.38 o 
   4   0   4     5778.96     6326.17    180.87 o 
   5   0   4      336.26      344.28     17.27 o 
   6   0   4     5720.43     5784.14    167.68 o 
   7   0   4    18186.89    17934.98    508.44 o 
   8   0   4    10323.27    10058.09    289.60 o 
   9   0   4     6305.88     5900.92    213.24 o 
  10   0   4     1697.47     1569.25     71.40 o 
  11   0   4      436.41      423.75     38.62 o 
  12   0   4       12.75       -8.76    103.59 o 
  13   0   4       28.55        5.28     35.63 o 
  14   0   4       12.89      -36.17     51.72 o 
 -15   1   4      279.96      301.52     47.78 o 
 -14   1   4      111.95      138.00     38.81 o 
 -13   1   4      285.36      358.65     43.30 o 
 -12   1   4       74.37      107.61     35.18 o 
 -11   1   4     2036.25     2265.30    104.71 o 
 -10   1   4     1432.84     1467.32     49.99 o 
  -9   1   4     9955.53    10113.54    276.40 o 
  -8   1   4     8210.87     8167.70    175.93 o 
  -7   1   4     4440.65     4194.92     92.25 o 
  -6   1   4      963.67      905.83     24.24 o 
  -5   1   4     1313.79     1464.24     34.69 o 
  -4   1   4     3381.20     3473.92    104.33 o 
  -3   1   4      710.21      731.08     18.35 o 
  -2   1   4     3862.95     3805.73    104.98 o 
  -1   1   4    31710.57    31707.47    679.20 o 
   0   1   4     7568.96     7603.79    143.06 o 
   1   1   4     2484.05     2537.21     52.51 o 
   2   1   4     1708.37     1754.53     32.41 o 
   3   1   4      577.80      612.64     14.99 o 
   4   1   4      715.93      844.85     22.47 o 
   5   1   4      549.66      708.48     21.52 o 
   6   1   4      924.94      904.81     26.35 o 
   7   1   4       20.64       35.74     12.36 o 
   8   1   4       66.88       48.93     13.63 o 
   9   1   4      539.33      464.11     26.37 o 
  10   1   4      251.78      218.94     19.35 o 
  11   1   4      136.84       75.97     22.58 o 
  12   1   4       26.40      -23.79     23.22 o 
  13   1   4       98.69       83.67     26.04 o 
  14   1   4       35.68      -30.00     32.45 o 
 -15   2   4      325.86      469.76     52.84 o 
 -14   2   4        3.53       28.63     39.45 o 
 -13   2   4       19.81       56.88     35.43 o 
 -12   2   4     1179.33     1261.70     72.75 o 
 -11   2   4       33.06       22.29     24.08 o 
 -10   2   4      189.98      164.08     17.57 o 
  -9   2   4      511.24      565.22     27.32 o 
  -8   2   4     1761.22     1632.91     46.73 o 
  -7   2   4     4259.99     4117.54     90.94 o 
  -6   2   4     4501.64     4249.06     93.23 o 
  -5   2   4     2027.20     1883.25     46.92 o 
  -4   2   4     6497.81     7232.59    193.99 o 
  -3   2   4      614.16      716.26     17.10 o 
  -2   2   4     5084.23     5454.57    100.20 o 
  -1   2   4     7320.77     7809.90    152.19 o 
   0   2   4     1277.73     1285.29     23.62 o 
   1   2   4     3160.51     3192.84     65.74 o 
   2   2   4     7080.41     7017.66    146.64 o 
   3   2   4     6617.47     6627.81    129.24 o 
   4   2   4     8417.05     8727.64    170.60 o 
   5   2   4     4620.68     4750.52    106.63 o 
   6   2   4     1419.64     1407.12     47.69 o 
   7   2   4       16.75       21.80     10.80 o 
   8   2   4       36.17       30.12     16.45 o 
   9   2   4      183.65      180.77     18.32 o 
  10   2   4      121.79      149.40     18.18 o 
  11   2   4     1137.44     1158.07     51.97 o 
  12   2   4      867.32      845.41     34.86 o 
  13   2   4      529.84      464.97     40.71 o 
  14   2   4      238.23      203.08     34.96 o 
 -15   3   4      470.90      587.24    131.36 o 
 -14   3   4      648.93      709.40    154.43 o 
 -13   3   4     1126.54     1236.79     61.68 o 
 -12   3   4      927.48      964.06     48.62 o 
 -11   3   4      123.32      127.47     19.12 o 
 -10   3   4     1126.36     1098.55     38.12 o 
  -9   3   4     1655.28     1584.49     70.54 o 
  -8   3   4     3203.18     3108.76     80.22 o 
  -7   3   4       57.56       43.06     13.14 o 
  -6   3   4      714.91      717.01     22.20 o 
  -5   3   4     4635.34     4695.43    126.95 o 
  -4   3   4    17407.55    18905.55    499.72 o 
  -3   3   4     4364.37     4381.81     89.29 o 
  -2   3   4     1948.76     1938.77     36.76 o 
  -1   3   4     9253.03    10032.04    177.88 o 
   0   3   4     9051.03     9380.41    179.52 o 
   1   3   4      696.14      668.68     16.66 o 
   2   3   4     7929.75     8173.01    169.38 o 
   3   3   4      507.19      556.56     15.74 o 
   4   3   4     2466.61     2645.32     54.09 o 
   5   3   4     1672.01     1655.97     39.70 o 
   6   3   4     3965.33     4190.61    108.79 o 
   7   3   4     1140.62     1193.50     37.82 o 
   8   3   4       35.25       37.91     14.37 o 
   9   3   4     1058.51     1046.58     65.40 o 
  10   3   4      876.42      977.61     44.21 o 
  11   3   4      561.69      544.47     35.96 o 
  12   3   4        7.35       -1.17     20.02 o 
  13   3   4        5.65       15.94     27.98 o 
  14   3   4      254.56      188.61     33.19 o 
 -15   4   4      106.26       84.59     79.10 o 
 -14   4   4       34.61       70.10     31.49 o 
 -13   4   4       17.25      -20.91     29.51 o 
 -12   4   4        3.05      -12.84     31.46 o 
 -11   4   4      324.23      307.30     22.64 o 
 -10   4   4      237.95      225.51     19.40 o 
  -9   4   4      625.58      568.91     24.99 o 
  -8   4   4      307.45      292.97     20.19 o 
  -7   4   4      290.05      270.47     19.56 o 
  -6   4   4       33.37       50.41     12.28 o 
  -5   4   4       88.70      154.25     12.50 o 
  -4   4   4      458.81      365.66     13.21 o 
  -3   4   4     3087.45     3175.21     65.52 o 
  -2   4   4     1388.74     1518.90     32.91 o 
  -1   4   4     3152.68     3345.99     66.63 o 
   0   4   4      758.30      798.54     18.23 o 
   1   4   4       98.82      100.43      8.36 o 
   2   4   4      101.33      133.89      7.31 o 
   3   4   4       68.33       66.77      6.99 o 
   4   4   4     1129.20     1143.04     31.41 o 
   5   4   4      430.60      391.02     20.26 o 
   6   4   4      761.40      751.76     23.25 o 
   7   4   4      690.49      642.99     22.81 o 
   8   4   4       18.87       19.49     14.11 o 
   9   4   4     1731.61     1617.81     47.97 o 
  10   4   4        1.95        4.88     17.49 o 
  11   4   4       68.61       35.91     18.40 o 
  12   4   4        9.18      -24.22     23.08 o 
  13   4   4        5.78        9.31     32.69 o 
 -14   5   4      891.65      912.24     51.72 o 
 -13   5   4     1673.18     1543.70     68.85 o 
 -12   5   4     1236.71     1155.30     53.91 o 
 -11   5   4      102.19      119.76     20.01 o 
 -10   5   4       45.68       36.61     17.48 o 
  -9   5   4       74.04       61.26     17.62 o 
  -8   5   4       11.41       26.24     15.49 o 
  -7   5   4      254.19      218.20     17.03 o 
  -6   5   4     4509.21     4478.58    123.06 o 
  -5   5   4     5133.48     5043.25    137.30 o 
  -4   5   4    12978.98    13293.74    353.58 o 
  -3   5   4     9433.48     9575.89    255.18 o 
  -2   5   4      266.17      227.76      9.98 o 
  -1   5   4        1.25       14.21      6.54 o 
   0   5   4     2068.29     2175.69     48.21 o 
   1   5   4      635.76      608.03     15.77 o 
   2   5   4      453.33      488.15     15.55 o 
   3   5   4     1148.61     1255.00     27.92 o 
   4   5   4      212.62      207.75     10.88 o 
   5   5   4     2019.28     2040.02     46.91 o 
   6   5   4      863.59      834.43     27.34 o 
   7   5   4      289.95      327.16     18.48 o 
   8   5   4      145.64      156.70     15.93 o 
   9   5   4      488.61      504.94     24.34 o 
  10   5   4      887.89      860.51     33.34 o 
  11   5   4      499.34      456.44     40.78 o 
  12   5   4      209.25      167.19     24.31 o 
  13   5   4      107.09      142.79     61.31 o 
 -14   6   4       39.55        1.96     31.53 o 
 -13   6   4      107.72       59.92     30.84 o 
 -12   6   4      703.11      679.34     55.38 o 
 -11   6   4       76.63       77.35     21.21 o 
 -10   6   4     2025.10     1995.71     58.76 o 
  -9   6   4      830.55      885.35     38.29 o 
  -8   6   4     2164.75     2180.59     66.86 o 
  -7   6   4     5950.76     5865.89    160.41 o 
  -6   6   4     6085.62     5874.42    160.03 o 
  -5   6   4     3971.08     4136.95    106.06 o 
  -4   6   4     3319.16     3295.50     92.24 o 
  -3   6   4       27.31       12.17      9.92 o 
  -2   6   4     1405.90     1606.84     40.32 o 
  -1   6   4      382.98      289.73      8.93 o 
   0   6   4      899.09      842.58     20.35 o 
   1   6   4    10313.55    10694.51    230.73 o 
   2   6   4     6444.98     6048.35    128.62 o 
   3   6   4    17172.46    17496.52    337.82 o 
   4   6   4     8603.52     8542.07    182.63 o 
   5   6   4     2829.09     2734.17     56.72 o 
   6   6   4      878.68      855.48     26.64 o 
   7   6   4     2711.93     2790.81     79.59 o 
   8   6   4      950.09      938.13     33.31 o 
   9   6   4      496.58      521.31     24.79 o 
  10   6   4      407.75      402.61     24.44 o 
  11   6   4     1524.25     1454.50     54.92 o 
  12   6   4     1369.70     1386.11     68.48 o 
  13   6   4      792.86      846.74    108.24 o 
 -13   7   4      820.94      753.33     65.04 o 
 -12   7   4      575.76      560.65     30.95 o 
 -11   7   4      478.43      462.54     27.58 o 
 -10   7   4      893.16      936.04     41.12 o 
  -9   7   4      986.37      940.66     40.38 o 
  -8   7   4     1633.96     1673.91     55.88 o 
  -7   7   4     1370.28     1352.37     52.35 o 
  -6   7   4     1338.20     1323.91     45.05 o 
  -5   7   4     1262.82     1311.55     41.93 o 
  -4   7   4     1175.25     1212.51     37.51 o 
  -3   7   4     1141.77     1203.96     41.70 o 
  -2   7   4     1772.48     1750.16     72.70 o 
  -1   7   4     2402.51     2332.06     42.56 o 
   0   7   4      794.90      757.95     22.02 o 
   1   7   4      263.18      274.03     12.20 o 
   2   7   4      132.73      145.73      9.53 o 
   3   7   4       89.47       95.20      9.14 o 
   4   7   4       74.39       65.61      7.93 o 
   5   7   4      515.83      571.67     17.92 o 
   6   7   4       53.83       54.67     11.91 o 
   7   7   4      816.10      771.60     33.37 o 
   8   7   4      354.58      413.45     21.80 o 
   9   7   4      247.48      245.27     20.69 o 
  10   7   4      184.94      202.44     32.65 o 
  11   7   4      187.82      179.80     35.74 o 
  12   7   4      105.39      116.00     48.27 o 
 -13   8   4      194.69      148.36     27.33 o 
 -12   8   4      479.45      491.84     46.64 o 
 -11   8   4      991.23     1066.22     66.53 o 
 -10   8   4     1138.30     1065.44     47.19 o 
  -9   8   4       35.72       39.80     21.49 o 
  -8   8   4      161.64      150.72     21.94 o 
  -7   8   4      550.44      534.48     27.41 o 
  -6   8   4      377.16      346.43     27.83 o 
  -5   8   4      114.23      103.87     14.45 o 
  -4   8   4     1257.38     1214.25     38.29 o 
  -3   8   4     2578.04     2460.73     66.74 o 
  -2   8   4     9864.24     9558.35    210.19 o 
  -1   8   4     5337.43     5175.15     95.64 o 
   0   8   4     4479.40     4410.25     98.71 o 
   1   8   4      811.61      761.08     22.78 o 
   2   8   4      233.24      233.95     12.48 o 
   3   8   4      230.01      241.49     11.83 o 
   4   8   4        1.35       -4.66      9.11 o 
   5   8   4      667.26      703.24     26.63 o 
   6   8   4     1374.34     1389.17     51.65 o 
   7   8   4     2082.99     2144.45     62.30 o 
   8   8   4     4155.04     4336.23    125.08 o 
   9   8   4      874.75      935.63     49.77 o 
  10   8   4      825.65      907.20     48.92 o 
  11   8   4       30.06       65.71     34.10 o 
  12   8   4        0.55      -27.90     36.05 o 
 -12   9   4       43.67        7.09     25.93 o 
 -11   9   4       68.62       64.95     27.05 o 
 -10   9   4      610.28      667.75     50.54 o 
  -9   9   4     1538.19     1595.67     72.34 o 
  -8   9   4     2429.23     2363.57     75.26 o 
  -7   9   4      265.88      300.41     24.19 o 
  -6   9   4        3.67      -10.62     17.32 o 
  -5   9   4      501.01      484.94     24.94 o 
  -4   9   4      495.43      533.74     23.75 o 
  -3   9   4     3602.33     3665.58     96.35 o 
  -2   9   4     1336.77     1406.10     38.26 o 
  -1   9   4     2033.81     1966.55     48.92 o 
   0   9   4     1232.53     1253.00     59.04 o 
   1   9   4     2066.38     2097.20     52.37 o 
   2   9   4      253.81      255.30     14.05 o 
   3   9   4       38.99       27.46      7.03 o 
   4   9   4      690.89      646.16     22.44 o 
   5   9   4       39.90       82.71     12.09 o 
   6   9   4      546.93      583.60     30.68 o 
   7   9   4       78.29      115.41     26.03 o 
   8   9   4       11.72        4.30     22.96 o 
   9   9   4       56.87       59.27     31.83 o 
  10   9   4      586.26      567.54     48.85 o 
  11   9   4       49.03       68.93     36.74 o 
 -11  10   4       13.35        5.92     28.07 o 
 -10  10   4       68.11       84.78     28.04 o 
  -9  10   4       21.65       42.16     25.30 o 
  -8  10   4      306.64      278.08     27.27 o 
  -7  10   4       21.50       23.62     21.01 o 
  -6  10   4       24.24      -10.37     23.06 o 
  -5  10   4       65.11       70.15     19.00 o 
  -4  10   4       23.87       26.24     16.35 o 
  -3  10   4        6.81       -7.25     13.40 o 
  -2  10   4        0.20       -2.83     11.14 o 
  -1  10   4       80.35       81.58     13.39 o 
   0  10   4      522.79      506.00     37.89 o 
   1  10   4        0.13       -8.52     12.05 o 
   2  10   4        2.48       -6.50     13.61 o 
   3  10   4        1.94      -10.44     13.13 o 
   4  10   4        0.32       -0.85     16.38 o 
   5  10   4      125.23      128.38     22.11 o 
   6  10   4        1.04       10.67     21.55 o 
   7  10   4       25.19       25.18     22.10 o 
   8  10   4      102.60      134.16     26.04 o 
   9  10   4      484.30      467.07     41.87 o 
  10  10   4        0.28       10.92     35.59 o 
 -10  11   4      818.08      854.64     56.39 o 
  -9  11   4      403.83      466.76     34.43 o 
  -8  11   4     1242.11     1311.19     52.98 o 
  -7  11   4       39.09       42.38     23.80 o 
  -6  11   4       97.59      130.29     23.07 o 
  -5  11   4      121.90       95.92     21.56 o 
  -4  11   4      257.42      210.56     21.78 o 
  -3  11   4        4.81       -6.45     14.79 o 
  -2  11   4      459.44      413.96     22.58 o 
  -1  11   4     1799.30     1816.41     50.11 o 
   0  11   4      680.41      727.31     28.63 o 
   1  11   4     1294.17     1262.56     74.25 o 
   2  11   4     1017.90      977.60     70.02 o 
   3  11   4      146.62      141.36     20.27 o 
   4  11   4      642.98      583.66     56.38 o 
   5  11   4       79.91      125.07     24.37 o 
   6  11   4     1433.42     1509.84     57.60 o 
   7  11   4      361.27      358.58     50.61 o 
   8  11   4        1.20       15.79     26.32 o 
   9  11   4      166.63      168.14     51.51 o 
  -9  12   4       86.81       70.87     28.62 o 
  -8  12   4       10.55       27.02     27.64 o 
  -7  12   4       53.41       44.58     25.34 o 
  -6  12   4      219.01      221.78     37.38 o 
  -5  12   4       45.28       71.82     22.64 o 
  -4  12   4       21.91      -19.29     23.73 o 
  -3  12   4     2640.54     2566.61     74.40 o 
  -2  12   4     2240.44     2303.29     57.00 o 
  -1  12   4     1358.23     1366.47     46.80 o 
   0  12   4      146.70      165.66     26.00 o 
   1  12   4      176.39      191.67     34.98 o 
   2  12   4        2.29       -7.17     24.24 o 
   3  12   4       54.17       57.20     21.24 o 
   4  12   4      121.47      107.82     30.24 o 
   5  12   4      304.07      327.81     36.63 o 
   6  12   4      305.55      345.56     30.86 o 
   7  12   4     1027.21     1037.51     47.72 o 
   8  12   4      304.69      393.91     35.99 o 
  -8  13   4      232.06      331.66     33.20 o 
  -7  13   4      330.01      358.11     32.36 o 
  -6  13   4      300.89      319.99     31.38 o 
  -5  13   4      282.16      313.38     28.90 o 
  -4  13   4      957.65      946.51     52.44 o 
  -3  13   4        7.38      -18.88     28.24 o 
  -2  13   4      339.38      388.67     36.65 o 
  -1  13   4      349.82      336.02     26.86 o 
   0  13   4       59.94       42.83     23.28 o 
   1  13   4       20.03        2.03     27.49 o 
   2  13   4        9.58        2.01     27.74 o 
   3  13   4      104.81       84.28     32.46 o 
   4  13   4        0.46      -44.64     31.03 o 
   5  13   4       24.66       32.03     33.81 o 
   6  13   4       65.45      109.67     35.48 o 
   7  13   4       11.57        2.42     31.59 o 
  -6  14   4      452.27      376.44     34.70 o 
  -5  14   4      749.41      822.47     55.27 o 
  -4  14   4      127.79       97.70     49.38 o 
  -3  14   4        4.95       36.75     43.46 o 
  -2  14   4      134.53      115.75     32.56 o 
  -1  14   4       46.35       83.34     25.79 o 
   0  14   4      245.64      259.96     28.24 o 
   1  14   4      514.01      559.36     39.62 o 
   2  14   4      254.14      305.93     42.18 o 
   3  14   4     1343.28     1354.45     65.40 o 
   4  14   4      895.55      940.89     54.33 o 
   5  14   4      371.33      397.74     44.44 o 
  -2  15   4      101.19       57.00     36.90 o 
  -1  15   4        2.96       41.97     35.24 o 
   0  15   4       48.24       15.36     26.84 o 
   1  15   4        1.07      -51.65     34.44 o 
 -15   1   5        0.09      -45.54     40.44 o 
 -14   1   5      195.25      311.37     67.59 o 
 -13   1   5     1106.83     1213.40     74.06 o 
 -12   1   5      125.63      120.99     54.78 o 
 -11   1   5      364.38      434.74     42.30 o 
 -10   1   5      855.75      933.87     41.61 o 
  -9   1   5     6452.67     6675.96    184.97 o 
  -8   1   5     2924.17     2839.79     71.26 o 
  -7   1   5     7650.29     7938.41    171.13 o 
  -6   1   5     1568.29     1508.89     36.84 o 
  -5   1   5      104.62      111.56     12.68 o 
  -4   1   5      113.70      125.14      9.01 o 
  -3   1   5      324.64      380.67     11.84 o 
  -2   1   5     2112.30     2440.26     49.51 o 
  -1   1   5     4198.12     4110.29     84.22 o 
   0   1   5     6345.94     6598.50    132.63 o 
   1   1   5    17380.27    17484.51    380.38 o 
   2   1   5     8649.06     8691.04    154.04 o 
   3   1   5     5079.89     5225.41    103.05 o 
   4   1   5     5646.82     6272.99    123.58 o 
   5   1   5     1484.69     1649.11     40.09 o 
   6   1   5     2042.94     2120.08     51.10 o 
   7   1   5      241.41      247.23     14.50 o 
   8   1   5       52.07       54.25     16.10 o 
   9   1   5     1677.67     1497.99     46.75 o 
  10   1   5      382.89      452.13     31.73 o 
  11   1   5     1286.00     1224.55     51.74 o 
  12   1   5      387.34      309.89     31.21 o 
  13   1   5       18.64       17.08     34.05 o 
 -15   2   5     1211.03     1270.77     81.34 o 
 -14   2   5     1012.58      984.57     64.71 o 
 -13   2   5      338.11      378.07     45.43 o 
 -12   2   5       65.67       82.89     42.31 o 
 -11   2   5        7.01      -32.85     29.83 o 
 -10   2   5      912.48      936.32     34.56 o 
  -9   2   5       26.70       12.03     13.65 o 
  -8   2   5      573.08      543.03     18.78 o 
  -7   2   5     2639.10     2451.94     56.63 o 
  -6   2   5     5924.50     5609.34    122.32 o 
  -5   2   5    11470.91    11555.14    269.18 o 
  -4   2   5       53.89       30.88      8.80 o 
  -3   2   5      303.86      333.32     10.42 o 
  -2   2   5     2166.10     1938.18     34.75 o 
  -1   2   5    13491.64    13574.37    236.29 o 
   0   2   5     2133.96     1863.27     36.30 o 
   1   2   5     3925.07     4054.14     89.83 o 
   2   2   5        0.82       -5.99      4.09 o 
   3   2   5      490.36      454.73     23.82 o 
   4   2   5      971.44      943.67     22.18 o 
   5   2   5       80.45       80.02      9.15 o 
   6   2   5      732.71      717.99     23.42 o 
   7   2   5     3628.85     3458.19     81.00 o 
   8   2   5     4376.72     4224.62    124.50 o 
   9   2   5     2159.45     2107.48     72.19 o 
  10   2   5     1778.71     1676.86     69.32 o 
  11   2   5      477.73      445.06     54.91 o 
  12   2   5       93.41       86.24     38.45 o 
  13   2   5       43.85       68.55     34.86 o 
 -15   3   5      298.68      422.80     67.00 o 
 -14   3   5      482.64      587.58     53.87 o 
 -13   3   5      614.72      654.04     51.83 o 
 -12   3   5      479.53      503.12     36.60 o 
 -11   3   5     3333.98     3330.76     88.92 o 
 -10   3   5       33.72       23.37     16.31 o 
  -9   3   5     1755.80     1619.73     47.82 o 
  -8   3   5     2464.97     2281.66     61.44 o 
  -7   3   5     2629.59     2647.89     65.87 o 
  -6   3   5     4808.69     4697.53    111.89 o 
  -5   3   5     5372.69     5405.73    146.98 o 
  -4   3   5    10237.08    10631.55    240.20 o 
  -3   3   5     9611.61     9342.95    172.12 o 
  -2   3   5    10777.06    10585.92    187.90 o 
  -1   3   5     5919.46     5837.98    102.64 o 
   0   3   5     3826.59     3752.64     66.73 o 
   1   3   5    10414.38    10599.27    237.53 o 
   2   3   5     3820.11     3773.81     87.95 o 
   3   3   5     3740.97     3808.65     75.85 o 
   4   3   5     4562.96     4664.30     92.61 o 
   5   3   5     1938.34     1979.87     42.29 o 
   6   3   5     2619.57     2679.30     63.58 o 
   7   3   5     3646.17     3670.71    115.49 o 
   8   3   5     1672.38     1676.20     53.83 o 
   9   3   5      453.69      451.31     21.62 o 
  10   3   5      198.72      196.70     19.78 o 
  11   3   5      124.38       85.34     20.59 o 
  12   3   5      116.44       80.32     49.69 o 
  13   3   5        1.28      -14.62     41.19 o 
 -15   4   5        2.30      -31.97     48.96 o 
 -14   4   5       41.37       35.41     33.58 o 
 -13   4   5      470.07      431.69     39.02 o 
 -12   4   5      881.36      809.04     44.61 o 
 -11   4   5     5689.97     5270.08    216.27 o 
 -10   4   5       74.44       64.98     17.32 o 
  -9   4   5     7084.53     6687.99    165.42 o 
  -8   4   5      809.95      701.74     30.40 o 
  -7   4   5      493.22      465.14     27.82 o 
  -6   4   5     3972.67     3956.30    109.48 o 
  -5   4   5     1528.92     1340.26     41.51 o 
  -4   4   5     7086.72     7637.23    173.15 o 
  -3   4   5     1377.58     1381.95     27.54 o 
  -2   4   5     4154.68     4192.15     77.62 o 
  -1   4   5     8658.58     8770.29    174.77 o 
   0   4   5     7664.69     8140.52    156.24 o 
   1   4   5       42.84       16.13      6.61 o 
   2   4   5     5510.61     5607.39    117.05 o 
   3   4   5     9896.29     9662.72    185.11 o 
   4   4   5    12906.00    13236.09    253.14 o 
   5   4   5     4912.30     4795.66     96.28 o 
   6   4   5     2172.80     2231.95     54.02 o 
   7   4   5     3480.14     3454.94    120.46 o 
   8   4   5      719.48      768.98     35.83 o 
   9   4   5      121.65       89.03     17.15 o 
  10   4   5      181.84      147.36     21.26 o 
  11   4   5     1139.42     1091.79     40.36 o 
  12   4   5     1127.60     1114.83     47.13 o 
  13   4   5      406.24      330.09     42.30 o 
 -14   5   5      502.87      401.06     56.03 o 
 -13   5   5     1075.94      885.95     49.44 o 
 -12   5   5      645.81      574.50     30.59 o 
 -11   5   5     1075.00      952.37     91.29 o 
 -10   5   5      542.06      489.24     25.61 o 
  -9   5   5      154.31      192.61     23.74 o 
  -8   5   5      172.85      160.77     18.19 o 
  -7   5   5        2.29      -10.83     14.17 o 
  -6   5   5      360.92      352.34     18.73 o 
  -5   5   5     5382.20     5244.93    120.62 o 
  -4   5   5     9786.95     9561.78    255.88 o 
  -3   5   5    11974.60    11490.41    263.21 o 
  -2   5   5     3729.85     3580.24     74.20 o 
  -1   5   5     5370.54     5644.08    111.38 o 
   0   5   5     1388.77     1532.45     32.22 o 
   1   5   5      870.83      923.34     25.05 o 
   2   5   5       25.75       31.48      7.40 o 
   3   5   5      690.81      719.82     18.81 o 
   4   5   5     1924.24     1878.75     39.66 o 
   5   5   5     5373.39     5365.33    115.21 o 
   6   5   5     6988.93     6858.51    126.63 o 
   7   5   5      239.13      235.25     13.61 o 
   8   5   5     1319.50     1326.61     66.09 o 
   9   5   5       15.98       40.53     18.16 o 
  10   5   5        0.89        4.74     18.71 o 
  11   5   5        7.64       -3.00     26.59 o 
  12   5   5       21.63       15.75     31.75 o 
  13   5   5        1.28      -16.09     47.60 o 
 -14   6   5       36.73      -48.46     46.68 o 
 -13   6   5        2.10      -32.90     29.77 o 
 -12   6   5       59.52       40.47     23.54 o 
 -11   6   5      993.57      911.14     50.64 o 
 -10   6   5       26.99       38.29     19.14 o 
  -9   6   5       28.29       18.77     18.66 o 
  -8   6   5       49.46       86.83     17.86 o 
  -7   6   5      751.34      733.06     30.84 o 
  -6   6   5      525.92      597.59     26.02 o 
  -5   6   5      254.90      273.50     16.98 o 
  -4   6   5      247.45      304.24     16.62 o 
  -3   6   5     1663.49     1740.15     44.14 o 
  -2   6   5      212.21      219.29      8.80 o 
  -1   6   5      737.18      823.11     18.57 o 
   0   6   5      366.73      375.37     14.95 o 
   1   6   5       76.64       85.73      8.59 o 
   2   6   5      747.58      719.50     21.37 o 
   3   6   5      515.63      576.04     17.10 o 
   4   6   5        2.33        1.10      9.39 o 
   5   6   5        1.87        2.81      7.21 o 
   6   6   5       77.93       49.05     11.81 o 
   7   6   5      186.85      217.29     17.11 o 
   8   6   5       88.60      123.66     19.90 o 
   9   6   5      464.51      468.83     27.20 o 
  10   6   5       93.71      113.02     21.24 o 
  11   6   5      148.26      190.17     24.04 o 
  12   6   5        9.20        0.33     41.04 o 
 -13   7   5      725.19      652.59     44.12 o 
 -12   7   5      253.92      255.00     26.54 o 
 -11   7   5        3.47        7.73     21.10 o 
 -10   7   5        2.99      -20.22     21.19 o 
  -9   7   5      435.15      410.41     26.76 o 
  -8   7   5     1866.04     1804.32     58.92 o 
  -7   7   5     1857.45     1646.75     53.36 o 
  -6   7   5       48.34       69.42     16.10 o 
  -5   7   5     1920.33     1909.31     57.89 o 
  -4   7   5     2978.52     2681.80     77.01 o 
  -3   7   5     5282.94     5143.44    140.46 o 
  -2   7   5     1716.19     1762.53     39.54 o 
  -1   7   5      113.33      143.58      7.56 o 
   0   7   5       61.71       31.61      8.06 o 
   1   7   5     3517.51     3592.95     78.82 o 
   2   7   5     2454.41     2495.39     59.91 o 
   3   7   5      292.40      276.72     12.96 o 
   4   7   5      213.09      232.90     15.20 o 
   5   7   5     1806.61     1722.61     46.72 o 
   6   7   5     2855.25     2727.03     62.55 o 
   7   7   5     1238.99     1227.43     43.15 o 
   8   7   5      306.06      289.73     22.78 o 
   9   7   5      173.81      158.95     22.30 o 
  10   7   5      245.40      219.24     27.84 o 
  11   7   5      431.06      441.87     33.53 o 
  12   7   5      170.61      163.16     31.77 o 
 -13   8   5      448.58      449.19     44.82 o 
 -12   8   5      174.27      200.81     39.49 o 
 -11   8   5      725.96      665.15     38.28 o 
 -10   8   5      564.20      512.28     37.19 o 
  -9   8   5      625.44      618.38     32.43 o 
  -8   8   5      271.94      291.64     24.65 o 
  -7   8   5      126.97      128.59     19.31 o 
  -6   8   5       26.86       12.63     16.04 o 
  -5   8   5      668.77      612.75     25.63 o 
  -4   8   5        6.02        9.80     13.28 o 
  -3   8   5     1114.38     1097.95     35.60 o 
  -2   8   5      151.25      154.43     10.82 o 
  -1   8   5      748.73      691.05     22.50 o 
   0   8   5     1183.71     1232.50     31.11 o 
   1   8   5      384.35      377.19     14.41 o 
   2   8   5      130.55      123.98     11.45 o 
   3   8   5      360.18      319.17     19.46 o 
   4   8   5     2357.54     2276.08     47.44 o 
   5   8   5     1526.91     1537.53     41.74 o 
   6   8   5       21.20       22.64     14.20 o 
   7   8   5       28.24       35.56     18.78 o 
   8   8   5       97.05       77.12     33.22 o 
   9   8   5       94.10       71.21     28.80 o 
  10   8   5      141.75      133.55     33.42 o 
  11   8   5      157.45      191.78     31.30 o 
 -12   9   5      203.58      176.86     27.28 o 
 -11   9   5      113.15      115.50     27.90 o 
 -10   9   5      642.04      652.08     36.42 o 
  -9   9   5     2335.95     2436.50     78.85 o 
  -8   9   5     1006.69     1114.46     49.98 o 
  -7   9   5     2737.31     2707.56     81.61 o 
  -6   9   5      451.87      459.82     29.37 o 
  -5   9   5       47.06       52.56     17.59 o 
  -4   9   5      149.61      124.86     17.91 o 
  -3   9   5     1726.39     1594.70     48.17 o 
  -2   9   5      190.00      184.19     13.33 o 
  -1   9   5     3327.58     3333.87     74.32 o 
   0   9   5     1214.92     1244.59     43.62 o 
   1   9   5     3584.43     3589.59     81.31 o 
   2   9   5     2154.08     2214.37     46.51 o 
   3   9   5     2425.25     2559.18     56.72 o 
   4   9   5     1233.12     1159.72     29.40 o 
   5   9   5      121.26      106.11     14.13 o 
   6   9   5      113.28      114.00     24.51 o 
   7   9   5      195.67      195.29     28.09 o 
   8   9   5       45.30       38.71     27.55 o 
   9   9   5      313.89      319.91     35.99 o 
  10   9   5       11.31       26.93     32.44 o 
 -11  10   5       34.36       13.99     28.24 o 
 -10  10   5       93.49       91.07     27.42 o 
  -9  10   5       73.44       40.00     24.60 o 
  -8  10   5      367.10      379.66     28.72 o 
  -7  10   5     1026.91     1058.32     53.22 o 
  -6  10   5     1911.24     1879.84     62.42 o 
  -5  10   5     1635.84     1665.61     56.22 o 
  -4  10   5      415.99      459.79     24.33 o 
  -3  10   5     1491.80     1398.38     44.61 o 
  -2  10   5       27.99       22.64     12.62 o 
  -1  10   5     2846.88     2883.31     76.35 o 
   0  10   5      873.27      843.06     31.68 o 
   1  10   5      621.07      616.83     22.82 o 
   2  10   5       28.05       47.35     13.10 o 
   3  10   5      177.06      186.91     15.23 o 
   4  10   5      421.01      359.91     26.19 o 
   5  10   5       10.26        1.46     20.95 o 
   6  10   5      234.74      294.05     31.70 o 
   7  10   5      587.72      697.26     64.26 o 
   8  10   5     1675.92     1821.50     76.72 o 
   9  10   5      592.94      620.98     45.64 o 
  10  10   5      850.78      902.82     54.32 o 
 -10  11   5      145.86      146.35     30.12 o 
  -9  11   5      348.02      361.82     37.35 o 
  -8  11   5      883.94      844.66     40.60 o 
  -7  11   5      808.36      759.38     37.80 o 
  -6  11   5     1143.07     1099.80     44.90 o 
  -5  11   5      488.44      477.18     29.47 o 
  -4  11   5       14.01       -6.11     19.27 o 
  -3  11   5      663.66      617.88     23.71 o 
  -2  11   5       58.79       27.27     15.30 o 
  -1  11   5      296.93      265.51     25.90 o 
   0  11   5     2671.57     2692.47     96.87 o 
   1  11   5     1693.38     1740.87     64.38 o 
   2  11   5      240.95      261.50     26.98 o 
   3  11   5     1646.53     1606.56     56.20 o 
   4  11   5      307.14      319.66     32.57 o 
   5  11   5       35.72       26.28     22.73 o 
   6  11   5        2.42      -15.46     25.89 o 
   7  11   5       91.75       75.95     30.44 o 
   8  11   5      520.80      590.81     43.65 o 
   9  11   5       95.08       76.22     57.33 o 
  -9  12   5       45.60       82.25     29.13 o 
  -8  12   5       24.52       15.64     27.06 o 
  -7  12   5       86.11       47.52     28.36 o 
  -6  12   5      477.75      413.23     30.33 o 
  -5  12   5      493.95      482.20     30.23 o 
  -4  12   5       42.84        7.87     30.30 o 
  -3  12   5       54.60       24.41     20.08 o 
  -2  12   5      150.18      168.97     20.22 o 
  -1  12   5      720.17      681.34     29.31 o 
   0  12   5      121.90      123.71     21.83 o 
   1  12   5        4.72      -19.30     25.68 o 
   2  12   5       50.30       75.74     25.34 o 
   3  12   5      470.16      501.55     31.92 o 
   4  12   5      783.56      855.88     67.43 o 
   5  12   5      196.99      203.06     35.29 o 
   6  12   5       19.85       38.74     41.22 o 
   7  12   5       26.70       60.25     51.75 o 
  -8  13   5       98.70      148.63     32.22 o 
  -7  13   5      281.50      272.32     35.84 o 
  -6  13   5       28.33       31.61     26.18 o 
  -5  13   5       20.55       23.03     24.97 o 
  -4  13   5     1173.10     1162.89     45.61 o 
  -3  13   5      885.37      911.29     49.49 o 
  -2  13   5      203.22      192.78     29.11 o 
  -1  13   5        0.24      -36.41     25.49 o 
   0  13   5       44.38       32.58     26.96 o 
   1  13   5     1036.36     1077.59     71.15 o 
   2  13   5      186.38      210.43     33.67 o 
   3  13   5        2.23        1.35     35.49 o 
   4  13   5       29.31       25.25     37.32 o 
   5  13   5      608.53      614.21     46.74 o 
   6  13   5      518.28      641.74     81.17 o 
  -5  14   5      116.85       92.91     42.85 o 
  -4  14   5       17.57      -16.25     33.00 o 
  -3  14   5      278.75      262.38     35.85 o 
  -2  14   5      213.22      202.80     34.53 o 
  -1  14   5       44.64        1.97     29.80 o 
   0  14   5      409.00      460.23     38.13 o 
   1  14   5       26.12       39.27     28.91 o 
   2  14   5        0.05       -3.91     33.82 o 
   3  14   5        1.14       -5.71     33.71 o 
   4  14   5        0.28      -39.94     55.15 o 
 -15   0   6     2341.93     2797.30    187.30 o 
 -14   0   6     1889.62     2397.83    164.42 o 
 -13   0   6     3324.56     3832.56    233.97 o 
 -12   0   6      401.93      393.15     59.44 o 
 -11   0   6      948.60     1040.89     89.88 o 
 -10   0   6     1240.56     1445.23    105.20 o 
  -9   0   6      229.79      248.23     22.18 o 
  -8   0   6     3383.11     3537.93    133.40 o 
  -7   0   6     7644.21     7828.29    284.59 o 
  -6   0   6    19768.65    19008.91    680.60 o 
  -5   0   6    15583.83    13988.12    500.82 o 
  -4   0   6    21235.47    20337.93    653.79 o 
  -3   0   6     8055.74     7719.29    206.39 o 
  -2   0   6       17.87       25.37      6.43 o 
  -1   0   6     3526.34     4254.85    132.96 o 
   0   0   6    11321.05    11763.38    362.99 o 
   1   0   6     1423.19     1642.73     45.54 o 
   2   0   6      412.72      357.90     11.90 o 
   3   0   6     9152.87     9417.02    222.58 o 
   4   0   6     4581.91     4237.53    122.02 o 
   5   0   6     8533.77     8834.24    327.10 o 
   6   0   6      141.98      154.94     23.46 o 
   7   0   6      968.01      915.77     36.99 o 
   8   0   6       55.89       67.35     22.35 o 
   9   0   6     2686.62     2365.87     95.18 o 
  10   0   6      448.44      361.89     34.94 o 
  11   0   6      564.64      557.28     57.23 o 
  12   0   6        3.21      -55.54     45.51 o 
  13   0   6        0.68      -72.44     48.29 o 
 -15   1   6        9.71        3.94     44.02 o 
 -14   1   6      285.84      320.26     46.85 o 
 -13   1   6       55.77       80.07     39.38 o 
 -12   1   6      461.06      492.26     46.14 o 
 -11   1   6     1042.74     1048.97     64.10 o 
 -10   1   6     1166.30     1242.04     60.65 o 
  -9   1   6      125.57      109.67     38.24 o 
  -8   1   6     1721.81     1742.29     50.44 o 
  -7   1   6     1930.35     1800.70     51.00 o 
  -6   1   6     2613.32     2734.30     73.20 o 
  -5   1   6       10.49       19.00      7.81 o 
  -4   1   6     3036.15     3210.17     83.47 o 
  -3   1   6       85.49      108.30      5.64 o 
  -2   1   6     2882.89     2863.80     59.11 o 
  -1   1   6      522.91      419.23     11.90 o 
   0   1   6     1556.69     1291.87     27.84 o 
   1   1   6     6046.21     5886.59    129.66 o 
   2   1   6    13530.48    14037.24    262.85 o 
   3   1   6     8138.59     8071.36    143.81 o 
   4   1   6     6590.76     6936.26    136.31 o 
   5   1   6     1762.18     1798.69     43.40 o 
   6   1   6     3600.51     3656.47     83.93 o 
   7   1   6       93.55      100.40     17.13 o 
   8   1   6     1077.04     1075.03     33.28 o 
   9   1   6     1266.10     1224.38     37.85 o 
  10   1   6     1615.14     1411.71     54.12 o 
  11   1   6     1487.35     1289.48     62.82 o 
  12   1   6     1273.21     1283.42     87.95 o 
  13   1   6      610.87      624.81     48.27 o 
 -15   2   6       29.04        6.02     41.89 o 
 -14   2   6        5.78       63.39     39.09 o 
 -13   2   6        1.25      -21.39     35.64 o 
 -12   2   6      204.11      266.93     37.56 o 
 -11   2   6     2911.74     2966.88    130.64 o 
 -10   2   6     5158.37     5002.83    143.00 o 
  -9   2   6     4280.35     4191.63    106.05 o 
  -8   2   6      271.40      248.69     13.78 o 
  -7   2   6      780.11      808.89     26.94 o 
  -6   2   6      481.60      488.56     16.54 o 
  -5   2   6      117.50      143.32     12.50 o 
  -4   2   6     2095.10     2279.85     45.82 o 
  -3   2   6      288.58      242.18      7.87 o 
  -2   2   6     2920.61     2884.24     55.35 o 
  -1   2   6     8676.55     8432.75    146.70 o 
   0   2   6     2082.87     1976.58     42.01 o 
   1   2   6     6762.39     7120.54    156.35 o 
   2   2   6      449.19      391.44     11.35 o 
   3   2   6      242.04      252.10     13.37 o 
   4   2   6       41.11       79.29      6.97 o 
   5   2   6        8.49       10.46      7.62 o 
   6   2   6      666.49      664.58     24.01 o 
   7   2   6      267.89      261.49     15.19 o 
   8   2   6      479.66      448.10     19.69 o 
   9   2   6      399.12      390.51     22.84 o 
  10   2   6      310.98      339.04     23.52 o 
  11   2   6       97.52       91.03     22.35 o 
  12   2   6        5.86       11.61     31.57 o 
  13   2   6      494.68      529.81     46.93 o 
 -15   3   6       13.12      -39.41     60.04 o 
 -14   3   6       90.94      160.33     42.88 o 
 -13   3   6      700.35      743.86     56.27 o 
 -12   3   6      355.88      358.58     43.11 o 
 -11   3   6     5134.51     5013.39    127.88 o 
 -10   3   6        1.54        1.00     16.53 o 
  -9   3   6      712.59      614.09     28.78 o 
  -8   3   6     2910.77     2663.07     70.22 o 
  -7   3   6     4713.03     4480.63    107.66 o 
  -6   3   6     1598.56     1593.81     49.10 o 
  -5   3   6       85.87       95.73      8.73 o 
  -4   3   6     4700.72     4589.91     85.88 o 
  -3   3   6     7536.19     7367.65    141.69 o 
  -2   3   6     8254.70     8121.79    142.30 o 
  -1   3   6     4814.03     4919.70     86.81 o 
   0   3   6      559.88      584.48     13.18 o 
   1   3   6     3048.25     3006.27     63.42 o 
   2   3   6     2593.13     2486.00     54.78 o 
   3   3   6     4940.82     5026.84     98.93 o 
   4   3   6      355.96      350.43     11.60 o 
   5   3   6     1150.30     1150.11     27.76 o 
   6   3   6      572.19      597.92     20.87 o 
   7   3   6     2890.82     2949.07     70.39 o 
   8   3   6      707.58      693.17     27.24 o 
   9   3   6      252.82      188.11     19.51 o 
  10   3   6       31.42       -1.40     19.50 o 
  11   3   6      151.67       68.31     44.09 o 
  12   3   6      211.40      186.47     37.33 o 
  13   3   6       22.14        4.31     47.17 o 
 -14   4   6      214.91      200.92     45.22 o 
 -13   4   6      132.05      152.76     32.62 o 
 -12   4   6      317.15      304.24     33.40 o 
 -11   4   6        1.01      -21.53     18.36 o 
 -10   4   6        3.10        9.77     16.68 o 
  -9   4   6        4.95        1.54     14.80 o 
  -8   4   6       63.12       42.42     15.73 o 
  -7   4   6      134.09      132.05     23.87 o 
  -6   4   6     2349.44     2518.47     72.97 o 
  -5   4   6      844.53      974.06     27.11 o 
  -4   4   6     2019.14     2189.46     47.07 o 
  -3   4   6       98.15      102.48      7.81 o 
  -2   4   6      144.08      143.91      5.86 o 
  -1   4   6      483.40      423.81     10.73 o 
   0   4   6       27.07       52.26      8.31 o 
   1   4   6        7.25        1.20      7.01 o 
   2   4   6       52.72       54.82      7.16 o 
   3   4   6      227.00      304.26     10.67 o 
   4   4   6     1348.58     1455.47     30.05 o 
   5   4   6      431.98      434.52     14.54 o 
   6   4   6      135.34      138.83     11.42 o 
   7   4   6      646.32      632.05     24.87 o 
   8   4   6      814.77      817.26     30.92 o 
   9   4   6        1.75      -23.79     18.11 o 
  10   4   6       87.16       78.39     21.29 o 
  11   4   6       18.22       28.06     21.06 o 
  12   4   6       59.73       68.70     24.93 o 
  13   4   6       50.64        2.74     66.53 o 
 -14   5   6      125.74      131.72     50.15 o 
 -13   5   6        5.36      -28.09     29.20 o 
 -12   5   6      391.71      394.24     27.58 o 
 -11   5   6      674.30      634.29     35.77 o 
 -10   5   6       18.99       -0.89     17.37 o 
  -9   5   6      334.92      339.00     23.59 o 
  -8   5   6     1139.18     1071.29     39.57 o 
  -7   5   6     1022.03     1064.82     38.45 o 
  -6   5   6      222.86      234.84     17.23 o 
  -5   5   6       85.55       77.74      8.65 o 
  -4   5   6     6099.38     6527.32    132.74 o 
  -3   5   6     2507.85     2483.76     49.44 o 
  -2   5   6    11015.53    11147.26    218.44 o 
  -1   5   6     6317.74     6260.85    116.12 o 
   0   5   6       72.85      141.10      7.74 o 
   1   5   6     1370.07     1376.62     34.82 o 
   2   5   6      839.64     1006.09     27.63 o 
   3   5   6       67.02       72.38      8.56 o 
   4   5   6     1326.93     1364.86     30.49 o 
   5   5   6     3944.39     3942.60     74.34 o 
   6   5   6     1267.55     1268.22     31.23 o 
   7   5   6     5433.48     5405.71    120.20 o 
   8   5   6     1724.29     1666.16     50.22 o 
   9   5   6      549.31      548.20     27.06 o 
  10   5   6      236.29      192.30     22.63 o 
  11   5   6       69.54       74.29     24.85 o 
  12   5   6        3.75      -25.36     22.82 o 
 -14   6   6        1.33      -42.55     37.89 o 
 -13   6   6       33.57        8.94     32.35 o 
 -12   6   6      383.86      385.47     39.43 o 
 -11   6   6     1967.72     1968.98     60.64 o 
 -10   6   6     8633.23     8322.91    205.84 o 
  -9   6   6     4563.81     4435.23    126.76 o 
  -8   6   6     3057.74     3007.84     88.37 o 
  -7   6   6     1221.69     1148.67     41.36 o 
  -6   6   6        3.52        6.57     14.21 o 
  -5   6   6     2418.45     2536.50     73.59 o 
  -4   6   6     1984.45     2158.86     63.22 o 
  -3   6   6     1246.47     1258.92     33.97 o 
  -2   6   6     3973.28     3976.17     74.97 o 
  -1   6   6    10889.20    10926.40    213.89 o 
   0   6   6     3500.15     3298.52     69.53 o 
   1   6   6    10189.16    10657.71    239.71 o 
   2   6   6      938.11      851.53     25.70 o 
   3   6   6      135.27      154.90      9.90 o 
   4   6   6      577.88      589.67     17.93 o 
   5   6   6      139.28      127.00     11.14 o 
   6   6   6      338.05      326.73     15.80 o 
   7   6   6       49.36       52.29     18.63 o 
   8   6   6      245.32      270.38     21.47 o 
   9   6   6      520.91      506.76     27.19 o 
  10   6   6       88.82       82.47     21.10 o 
  11   6   6      104.09      106.76     37.00 o 
  12   6   6        3.38      -24.68     34.14 o 
 -13   7   6        3.57      -19.10     25.19 o 
 -12   7   6       53.37       22.50     23.63 o 
 -11   7   6       14.24       -1.39     21.04 o 
 -10   7   6      731.92      686.16     34.83 o 
  -9   7   6       79.36       67.08     21.13 o 
  -8   7   6        6.25       -2.40     18.09 o 
  -7   7   6        2.30        5.53     16.56 o 
  -6   7   6      419.43      394.68     21.74 o 
  -5   7   6      412.84      413.80     21.13 o 
  -4   7   6     2199.67     2204.21     64.68 o 
  -3   7   6     1167.32     1196.11     33.79 o 
  -2   7   6     1431.59     1393.45     33.05 o 
  -1   7   6      448.03      393.53     11.93 o 
   0   7   6     1633.94     1463.68     32.50 o 
   1   7   6     1650.14     1543.65     39.43 o 
   2   7   6     2682.46     2631.56     63.23 o 
   3   7   6     1833.31     1848.38     40.00 o 
   4   7   6     2387.45     2453.24     51.12 o 
   5   7   6     1434.01     1426.40     33.67 o 
   6   7   6     1564.82     1579.17     37.37 o 
   7   7   6      326.63      350.12     26.18 o 
   8   7   6     1280.47     1288.78     49.88 o 
   9   7   6     1386.57     1389.32     45.05 o 
  10   7   6      484.58      504.16     28.03 o 
  11   7   6      419.55      453.10     35.51 o 
 -13   8   6      388.19      394.31     31.48 o 
 -12   8   6       63.03       30.08     31.49 o 
 -11   8   6       66.60      102.45     26.62 o 
 -10   8   6       66.48      102.35     24.86 o 
  -9   8   6       16.35       26.55     21.75 o 
  -8   8   6      354.55      350.78     26.21 o 
  -7   8   6     1198.25     1187.01     44.36 o 
  -6   8   6     3717.53     3583.72    111.96 o 
  -5   8   6     5216.02     5200.64    133.36 o 
  -4   8   6     2303.95     2283.58     67.80 o 
  -3   8   6     2389.38     2342.20     69.00 o 
  -2   8   6        2.10       -2.98      9.62 o 
  -1   8   6       42.33       56.75     11.07 o 
   0   8   6      117.76      112.88     11.60 o 
   1   8   6      209.05      207.16     12.64 o 
   2   8   6        4.02        3.35     11.40 o 
   3   8   6     2083.44     2193.44     50.17 o 
   4   8   6     1721.45     1715.34     38.80 o 
   5   8   6     2501.76     2499.15     53.55 o 
   6   8   6       89.76      110.80     15.60 o 
   7   8   6        0.45      -23.16     20.56 o 
   8   8   6       31.55       25.26     19.10 o 
   9   8   6      647.15      676.10     36.32 o 
  10   8   6       68.34       44.63     26.65 o 
  11   8   6       84.28      110.58     30.98 o 
 -12   9   6     1123.03     1080.18     53.23 o 
 -11   9   6       37.14       58.57     28.69 o 
 -10   9   6        4.38       -4.94     24.30 o 
  -9   9   6      425.53      364.48     28.93 o 
  -8   9   6     2132.56     2045.82     67.96 o 
  -7   9   6      589.71      620.31     31.00 o 
  -6   9   6      686.13      640.86     30.89 o 
  -5   9   6      118.99      103.30     17.89 o 
  -4   9   6      369.41      386.21     21.38 o 
  -3   9   6      196.03      244.43     16.00 o 
  -2   9   6       69.57       56.91     11.09 o 
  -1   9   6      406.82      390.39     17.11 o 
   0   9   6       23.22       23.41     11.85 o 
   1   9   6     1391.20     1491.21     46.19 o 
   2   9   6     2262.76     2332.01     58.24 o 
   3   9   6     1618.49     1650.83     40.67 o 
   4   9   6      828.30      843.72     26.02 o 
   5   9   6      105.95      109.66     14.60 o 
   6   9   6       33.29        9.85     14.95 o 
   7   9   6       69.17       39.38     23.89 o 
   8   9   6      243.00      228.08     28.28 o 
   9   9   6       27.31       79.66     27.20 o 
  10   9   6      315.93      350.80     35.32 o 
 -11  10   6       32.18       33.43     29.78 o 
 -10  10   6        0.30       24.10     27.90 o 
  -9  10   6       21.15        2.75     24.97 o 
  -8  10   6       11.48       12.70     22.99 o 
  -7  10   6        7.09       -3.04     21.04 o 
  -6  10   6      243.08      289.68     24.60 o 
  -5  10   6       80.48       95.81     20.52 o 
  -4  10   6       68.09       52.18     18.65 o 
  -3  10   6       19.68       -2.74     13.88 o 
  -2  10   6      177.93      159.43     16.58 o 
  -1  10   6      167.90      172.23     14.81 o 
   0  10   6        0.26       -1.14     12.75 o 
   1  10   6       11.45       20.79     15.14 o 
   2  10   6       13.04       12.50     20.01 o 
   3  10   6       49.19       49.06     15.04 o 
   4  10   6        7.26        7.91     17.86 o 
   5  10   6        7.10       -8.78     20.68 o 
   6  10   6        1.09      -33.12     22.08 o 
   7  10   6      113.10       95.83     37.31 o 
   8  10   6      150.43      117.82     27.53 o 
   9  10   6       35.54       25.23     28.92 o 
 -10  11   6       51.43       27.71     28.56 o 
  -9  11   6       77.72       57.29     27.37 o 
  -8  11   6     1016.99      948.48     43.88 o 
  -7  11   6      614.52      577.36     33.89 o 
  -6  11   6      274.30      262.22     25.68 o 
  -5  11   6        4.15       16.67     20.72 o 
  -4  11   6       73.67       75.45     20.44 o 
  -3  11   6     2848.53     2817.44     68.46 o 
  -2  11   6      329.77      308.37     20.99 o 
  -1  11   6      857.34      805.51     31.38 o 
   0  11   6      530.26      543.05     22.58 o 
   1  11   6     1077.78     1156.73     57.38 o 
   2  11   6     1841.22     1897.84     56.41 o 
   3  11   6      732.14      747.34     43.01 o 
   4  11   6      302.90      265.95     41.54 o 
   5  11   6        5.97       22.49     50.43 o 
   6  11   6       31.67       15.07     29.59 o 
   7  11   6        1.30       -0.54     29.26 o 
   8  11   6       19.88       13.91     28.56 o 
  -9  12   6        7.07       18.55     28.54 o 
  -8  12   6       28.10       16.75     26.46 o 
  -7  12   6      704.55      686.47     45.69 o 
  -6  12   6      506.73      542.01     32.49 o 
  -5  12   6     1367.21     1463.55     54.50 o 
  -4  12   6      612.94      691.97     28.30 o 
  -3  12   6     1061.74      987.54     39.03 o 
  -2  12   6       33.15       15.27     18.80 o 
  -1  12   6       12.25        1.95     18.90 o 
   0  12   6      178.84      122.42     41.05 o 
   1  12   6       49.55       70.56     32.72 o 
   2  12   6      137.97      101.19     43.14 o 
   3  12   6      395.64      450.77     36.83 o 
   4  12   6      525.81      622.10     77.32 o 
   5  12   6      208.26      174.71     57.01 o 
   6  12   6       42.71       48.77     44.50 o 
   7  12   6       47.86       24.03     48.17 o 
  -7  13   6        8.41      -23.43     28.32 o 
  -6  13   6       93.41       87.62     28.00 o 
  -5  13   6       85.35       21.72     20.37 o 
  -4  13   6      101.05      123.76     24.50 o 
  -3  13   6      378.47      369.34     27.66 o 
  -2  13   6      442.23      385.22     33.24 o 
  -1  13   6       99.80      161.66     33.17 o 
   0  13   6      294.84      281.80     42.33 o 
   1  13   6      203.15      252.67     46.18 o 
   2  13   6       91.42       48.21     46.10 o 
   3  13   6       27.09       43.54     39.48 o 
   4  13   6      211.52      316.03     47.43 o 
   5  13   6      277.30      373.63     51.21 o 
  -5  14   6      214.29      285.18     61.09 o 
  -4  14   6        5.99      -16.49     32.89 o 
  -3  14   6       96.46       84.14     34.23 o 
  -2  14   6      155.04      150.15     35.31 o 
  -1  14   6      621.17      687.45     55.68 o 
   0  14   6     1339.68     1291.63     92.31 o 
   1  14   6      643.94      692.23     60.26 o 
   2  14   6       31.96      -38.22     43.41 o 
   3  14   6       10.70       56.28     43.57 o 
 -15   1   7      110.08      126.22     45.97 o 
 -14   1   7       81.19      105.78     41.28 o 
 -13   1   7      453.95      517.50     99.21 o 
 -12   1   7     2005.22     2198.99    106.42 o 
 -11   1   7     3310.98     3739.59    159.83 o 
 -10   1   7     2092.16     2074.90     72.98 o 
  -9   1   7      264.31      252.62     21.34 o 
  -8   1   7      657.13      665.48     25.47 o 
  -7   1   7     3010.49     3075.72     82.51 o 
  -6   1   7     1653.83     1497.79     43.61 o 
  -5   1   7      311.16      293.98     10.33 o 
  -4   1   7     1851.30     2027.43     42.90 o 
  -3   1   7      281.93      264.32      9.01 o 
  -2   1   7    22953.22    23862.82    479.78 o 
  -1   1   7     3133.40     3033.14     63.24 o 
   0   1   7       77.53      141.08     13.58 o 
   1   1   7       99.61       98.11      7.81 o 
   2   1   7     4767.54     4968.44    101.15 o 
   3   1   7     6263.05     6393.24    114.47 o 
   4   1   7      385.09      311.12     10.87 o 
   5   1   7       31.12       35.31      8.23 o 
   6   1   7      152.37      149.73     11.44 o 
   7   1   7      310.56      328.03     18.08 o 
   8   1   7      187.21      184.74     17.61 o 
   9   1   7       73.77       55.62     25.52 o 
  10   1   7       32.89        7.43     28.07 o 
  11   1   7      384.69      330.31     37.34 o 
  12   1   7      440.22      407.25     41.32 o 
  13   1   7      313.49      216.34     41.58 o 
 -15   2   7      164.70      227.68     47.48 o 
 -14   2   7     1210.02     1355.36     81.47 o 
 -13   2   7      524.15      601.65     51.36 o 
 -12   2   7     1178.81     1192.60     71.57 o 
 -11   2   7        3.58        9.08     30.38 o 
 -10   2   7        2.52        9.67     19.34 o 
  -9   2   7       25.15       31.65     28.53 o 
  -8   2   7      663.70      627.94     24.74 o 
  -7   2   7      678.98      642.11     28.95 o 
  -6   2   7     5052.76     5075.51    118.05 o 
  -5   2   7     4831.04     4475.66     97.26 o 
  -4   2   7    17922.76    17928.74    341.58 o 
  -3   2   7    19209.47    19008.89    452.91 o 
  -2   2   7     6335.23     6351.71    119.72 o 
  -1   2   7      629.27      591.53     15.30 o 
   0   2   7     1018.67     1140.66     28.20 o 
   1   2   7       17.07        1.09      6.99 o 
   2   2   7      694.07      714.40     18.60 o 
   3   2   7     4234.97     4113.13     87.85 o 
   4   2   7    10497.73    10764.41    210.65 o 
   5   2   7     4252.86     4163.44     84.08 o 
   6   2   7    10396.47    10470.46    252.64 o 
   7   2   7      216.36      250.40     16.89 o 
   8   2   7      440.44      429.21     21.62 o 
   9   2   7       59.67       72.02     18.52 o 
  10   2   7       10.96       -6.75     28.28 o 
  11   2   7        8.08      -29.78     31.83 o 
  12   2   7      494.84      504.32     53.56 o 
 -14   3   7      325.46      397.80     48.79 o 
 -13   3   7      410.06      385.90     69.10 o 
 -12   3   7        7.76      -31.68     30.18 o 
 -11   3   7      911.52      870.23     34.46 o 
 -10   3   7      393.52      363.70     22.55 o 
  -9   3   7     1828.62     1599.07     70.42 o 
  -8   3   7     1950.86     1860.81     52.71 o 
  -7   3   7     2161.88     2157.17     55.93 o 
  -6   3   7     1750.44     1777.82     54.73 o 
  -5   3   7      169.92      227.40     10.86 o 
  -4   3   7      686.79      820.37     25.45 o 
  -3   3   7      723.91      740.34     17.38 o 
  -2   3   7       41.51       46.21      5.25 o 
  -1   3   7      665.49      654.48     14.70 o 
   0   3   7     1381.78     1520.84     33.29 o 
   1   3   7      468.06      540.37     17.40 o 
   2   3   7       91.71       95.02     10.04 o 
   3   3   7      153.51      156.86      8.74 o 
   4   3   7      111.20      108.75      8.26 o 
   5   3   7        3.73       11.46      9.49 o 
   6   3   7     1081.16     1118.75     34.58 o 
   7   3   7      160.21      160.49     15.95 o 
   8   3   7     1577.74     1483.29     45.74 o 
   9   3   7      801.63      770.44     31.95 o 
  10   3   7      659.46      567.93     32.91 o 
  11   3   7      335.72      219.64     36.56 o 
  12   3   7       34.99       37.50     36.10 o 
 -14   4   7      358.45      350.22     48.61 o 
 -13   4   7      157.83      122.78     76.30 o 
 -12   4   7       65.88       47.79     41.02 o 
 -11   4   7      754.83      726.03     31.34 o 
 -10   4   7     4513.62     4267.01    116.90 o 
  -9   4   7     6508.20     6098.53    151.17 o 
  -8   4   7     5521.39     5160.38    171.82 o 
  -7   4   7     2520.67     2420.02     61.41 o 
  -6   4   7      424.87      416.56     16.67 o 
  -5   4   7      345.70      371.23     14.49 o 
  -4   4   7      686.66      798.51     18.53 o 
  -3   4   7       95.85       87.36      6.51 o 
  -2   4   7     3419.56     3400.56     61.16 o 
  -1   4   7     9617.57     9835.55    172.72 o 
   0   4   7    23421.42    23826.45    438.58 o 
   1   4   7     8944.61     8453.00    173.95 o 
   2   4   7    10998.53    11175.79    251.10 o 
   3   4   7     2726.29     2752.81     52.38 o 
   4   4   7      387.88      398.67     13.43 o 
   5   4   7      109.59      114.43     11.00 o 
   6   4   7     2068.34     2061.07     49.07 o 
   7   4   7      335.07      327.92     19.20 o 
   8   4   7     2038.17     2007.65     58.99 o 
   9   4   7     2127.56     2085.76     77.65 o 
  10   4   7     1817.90     1779.80     55.90 o 
  11   4   7      788.55      669.41     46.62 o 
  12   4   7      210.13      180.37     37.75 o 
 -14   5   7      544.75      553.12     46.41 o 
 -13   5   7        2.12        1.46     42.91 o 
 -12   5   7      974.19      819.86     48.67 o 
 -11   5   7      486.87      476.43     27.51 o 
 -10   5   7       52.30       34.80     17.34 o 
  -9   5   7      254.34      263.83     22.45 o 
  -8   5   7      952.16      941.44     39.16 o 
  -7   5   7     2982.70     2991.85     86.09 o 
  -6   5   7      782.08      684.98     28.77 o 
  -5   5   7     2511.54     2601.02     62.51 o 
  -4   5   7      669.94      819.58     19.07 o 
  -3   5   7     1216.10     1174.76     26.12 o 
  -2   5   7     1675.46     1627.69     32.37 o 
  -1   5   7     1532.90     1559.61     36.45 o 
   0   5   7      486.80      495.45     15.18 o 
   1   5   7      462.19      447.30     15.63 o 
   2   5   7      458.55      451.16     17.11 o 
   3   5   7      768.44      776.23     20.37 o 
   4   5   7      414.97      424.40     15.82 o 
   5   5   7      238.17      246.25     12.61 o 
   6   5   7     2650.04     2673.90     56.10 o 
   7   5   7     1597.15     1595.05     54.35 o 
   8   5   7      669.52      670.25     42.09 o 
   9   5   7      459.27      516.41     35.71 o 
  10   5   7       70.61       50.91     21.60 o 
  11   5   7        2.14      -20.25     29.40 o 
  12   5   7        0.95      -52.61     35.07 o 
 -13   6   7      394.93      329.10     36.74 o 
 -12   6   7      213.71      206.41     25.14 o 
 -11   6   7      318.87      249.62     24.18 o 
 -10   6   7       36.36       26.77     22.04 o 
  -9   6   7        3.21       12.50     19.32 o 
  -8   6   7       83.17       79.77     18.63 o 
  -7   6   7        2.86       24.72     16.76 o 
  -6   6   7      597.70      636.28     29.35 o 
  -5   6   7      476.99      410.90     23.93 o 
  -4   6   7     1574.86     1486.54     39.80 o 
  -3   6   7     1070.35      943.60     24.85 o 
  -2   6   7     1042.98      980.98     23.86 o 
  -1   6   7      484.92      470.26     14.01 o 
   0   6   7      889.40      937.85     23.78 o 
   1   6   7       30.05       28.16      7.91 o 
   2   6   7        3.19        3.56     10.02 o 
   3   6   7       49.14       56.73     10.19 o 
   4   6   7     1064.54     1066.63     27.02 o 
   5   6   7     1022.23     1073.86     27.32 o 
   6   6   7      766.32      758.06     23.36 o 
   7   6   7      252.48      287.72     20.00 o 
   8   6   7        7.17       11.68     18.18 o 
   9   6   7        0.84      -30.20     20.14 o 
  10   6   7        1.36      -13.68     22.27 o 
  11   6   7        4.02      -32.48     23.53 o 
 -13   7   7       34.78      -16.38     30.40 o 
 -12   7   7      827.17      764.41     50.00 o 
 -11   7   7      374.35      370.61     26.50 o 
 -10   7   7      270.66      251.89     26.92 o 
  -9   7   7      140.00      118.12     23.06 o 
  -8   7   7     1028.96     1051.08     41.56 o 
  -7   7   7     2143.73     2229.44     68.71 o 
  -6   7   7     3841.37     3798.30    107.57 o 
  -5   7   7      664.28      699.09     29.86 o 
  -4   7   7       33.41       65.12     14.03 o 
  -3   7   7     1231.02     1203.14     30.31 o 
  -2   7   7     7835.41     7663.50    169.67 o 
  -1   7   7      375.87      338.44     11.39 o 
   0   7   7       23.47       26.67     11.68 o 
   1   7   7      254.24      230.27     11.32 o 
   2   7   7     1957.49     1902.52     48.10 o 
   3   7   7      762.13      804.59     24.28 o 
   4   7   7      779.27      796.49     27.05 o 
   5   7   7       39.06       35.52     11.57 o 
   6   7   7     1071.38     1097.98     33.82 o 
   7   7   7       61.76       71.91     19.10 o 
   8   7   7     1420.04     1383.25     45.66 o 
   9   7   7       96.16       90.83     21.74 o 
  10   7   7       41.45        5.13     22.39 o 
  11   7   7       20.64       51.68     29.08 o 
 -12   8   7       78.12       48.80     25.86 o 
 -11   8   7       66.23       54.16     25.56 o 
 -10   8   7      229.32      225.80     26.80 o 
  -9   8   7      806.64      766.98     35.73 o 
  -8   8   7     1471.93     1386.11     51.27 o 
  -7   8   7      251.38      242.99     26.21 o 
  -6   8   7      168.39      202.22     20.47 o 
  -5   8   7      107.51      119.51     17.09 o 
  -4   8   7        2.21        7.01     14.73 o 
  -3   8   7      528.74      517.84     18.06 o 
  -2   8   7     2055.94     2052.38     46.53 o 
  -1   8   7     1556.02     1564.08     39.76 o 
   0   8   7     2220.20     2254.30     57.51 o 
   1   8   7     3012.10     2960.46     64.20 o 
   2   8   7      870.84      898.89     28.43 o 
   3   8   7      260.01      243.43     14.61 o 
   4   8   7      101.15      108.11     13.26 o 
   5   8   7        1.74        3.39     12.78 o 
   6   8   7       39.05       27.76     14.98 o 
   7   8   7      114.22      174.33     35.07 o 
   8   8   7      501.08      461.43     25.68 o 
   9   8   7      141.55       97.38     26.79 o 
  10   8   7      193.83      186.09     30.86 o 
 -12   9   7      679.93      765.58     57.46 o 
 -11   9   7      615.32      654.72     39.14 o 
 -10   9   7      561.62      577.76     35.01 o 
  -9   9   7       36.04       48.86     24.58 o 
  -8   9   7        0.08       23.28     21.51 o 
  -7   9   7       21.85       32.70     25.42 o 
  -6   9   7        5.78       -8.90     17.69 o 
  -5   9   7       36.46       30.22     17.72 o 
  -4   9   7     1146.25     1240.59     37.40 o 
  -3   9   7      234.80      250.83     16.16 o 
  -2   9   7     2494.66     2546.78     57.03 o 
  -1   9   7        9.82       17.87     12.29 o 
   0   9   7       91.39       95.52     13.02 o 
   1   9   7      103.80      129.43     14.55 o 
   2   9   7       66.66       75.31     16.78 o 
   3   9   7     1050.79     1056.62     30.44 o 
   4   9   7       82.60       85.41     17.83 o 
   5   9   7      709.23      693.25     32.07 o 
   6   9   7       20.87       30.33     15.68 o 
   7   9   7        1.85      -34.00     22.66 o 
   8   9   7       65.68       96.15     26.26 o 
   9   9   7        0.59       12.37     27.04 o 
 -11  10   7       23.89       65.52     30.48 o 
 -10  10   7       60.88       84.88     28.74 o 
  -9  10   7        2.82      -11.30     27.38 o 
  -8  10   7      128.47      132.37     24.91 o 
  -7  10   7       71.93       50.40     23.22 o 
  -6  10   7     2181.03     2159.86     69.58 o 
  -5  10   7     2571.99     2515.13     77.39 o 
  -4  10   7     3612.82     3559.82     87.18 o 
  -3  10   7     4920.99     4923.29    110.76 o 
  -2  10   7     1433.93     1373.68     37.39 o 
  -1  10   7      114.56      121.29     14.59 o 
   0  10   7       22.35       37.17     13.40 o 
   1  10   7        1.44       16.76     16.32 o 
   2  10   7      381.25      394.82     22.55 o 
   3  10   7      750.21      805.86     28.92 o 
   4  10   7     2487.87     2585.08     64.88 o 
   5  10   7     1385.64     1482.69     52.81 o 
   6  10   7     1654.29     1668.35     62.12 o 
   7  10   7      875.88      969.32     43.66 o 
   8  10   7        4.19       -3.09     25.78 o 
   9  10   7      265.17      230.14     36.29 o 
 -10  11   7      210.45      234.92     32.61 o 
  -9  11   7      480.04      488.42     34.62 o 
  -8  11   7       73.22      100.62     27.42 o 
  -7  11   7       49.46       21.83     24.00 o 
  -6  11   7       37.29       26.96     21.96 o 
  -5  11   7       18.25       10.97     20.11 o 
  -4  11   7      264.95      217.38     19.36 o 
  -3  11   7      284.83      318.76     19.08 o 
  -2  11   7     1280.05     1294.06     42.13 o 
  -1  11   7        2.47       -5.95     14.77 o 
   0  11   7      369.71      369.39     22.42 o 
   1  11   7      102.25       98.54     21.01 o 
   2  11   7      780.79      758.12     31.34 o 
   3  11   7      357.20      337.39     33.15 o 
   4  11   7        5.24        9.17     37.83 o 
   5  11   7       29.98       12.35     36.56 o 
   6  11   7       10.83       37.22     74.36 o 
   7  11   7        1.22       24.54     44.83 o 
   8  11   7       56.21       46.16     29.16 o 
  -8  12   7      703.39      669.90     40.13 o 
  -7  12   7       27.70       11.13     26.68 o 
  -6  12   7       10.91      -36.24     24.16 o 
  -5  12   7       11.70       -5.20     19.24 o 
  -4  12   7      148.16      136.97     22.15 o 
  -3  12   7       39.24        0.91     21.26 o 
  -2  12   7      449.31      412.33     24.75 o 
  -1  12   7      366.34      338.41     27.98 o 
   0  12   7      378.32      346.28     35.15 o 
   1  12   7      518.56      438.14     73.53 o 
   2  12   7      360.74      419.26     69.98 o 
   3  12   7      326.84      361.99     36.13 o 
   4  12   7        0.18       15.92     39.24 o 
   5  12   7       83.88      117.24     45.33 o 
   6  12   7       49.26       56.49     44.32 o 
  -7  13   7      196.52      170.85     31.94 o 
  -6  13   7       70.41       66.86     22.92 o 
  -5  13   7        7.27      -20.51     20.70 o 
  -4  13   7       80.94       52.91     24.26 o 
  -3  13   7      196.90      241.51     39.92 o 
  -2  13   7      268.84      213.38     46.95 o 
  -1  13   7     1096.43     1187.61     88.59 o 
   0  13   7       15.88       31.57     44.98 o 
   1  13   7       20.98       20.02     46.59 o 
   2  13   7      193.80      197.65     48.08 o 
   3  13   7      391.00      400.79     50.71 o 
   4  13   7       69.10       74.88     65.11 o 
  -4  14   7      153.58      131.82     43.47 o 
  -3  14   7        7.93       55.54     97.02 o 
  -2  14   7      109.48      139.55     52.45 o 
  -1  14   7       91.34       73.15     42.41 o 
   0  14   7      231.66      226.93     45.74 o 
   1  14   7       67.97       79.96     49.25 o 
   2  14   7      203.49      235.68     83.20 o 
 -15   0   8        6.09       30.73     65.62 o 
 -14   0   8       33.83       42.69     61.63 o 
 -13   0   8     2530.11     3009.47    192.59 o 
 -12   0   8      214.14      234.10     54.48 o 
 -11   0   8        3.40       82.62     45.90 o 
 -10   0   8      289.30      303.49     51.20 o 
  -9   0   8     8636.87     8502.66    405.33 o 
  -8   0   8     1978.43     1774.75     73.35 o 
  -7   0   8     1458.76     1606.53     66.74 o 
  -6   0   8      141.68      181.44     18.28 o 
  -5   0   8    13085.59    12570.76    293.12 o 
  -4   0   8    21139.32    20131.12    477.31 o 
  -3   0   8      110.96      124.36     11.05 o 
  -2   0   8    10092.02    10226.53    272.60 o 
  -1   0   8       32.74       19.17      8.06 o 
   0   0   8     1055.98     1271.97     44.49 o 
   1   0   8      930.46     1088.30     32.64 o 
   2   0   8      311.13      282.29     19.21 o 
   3   0   8      563.05      503.83     20.62 o 
   4   0   8     2400.84     2288.48     59.75 o 
   5   0   8     3908.36     3653.88    172.17 o 
   6   0   8     7919.24     7919.61    360.41 o 
   7   0   8     4849.39     4979.71    234.39 o 
   8   0   8     3172.87     3035.10    152.19 o 
   9   0   8      440.42      369.73     47.76 o 
  10   0   8      393.57      330.74     52.43 o 
  11   0   8      109.38       19.63     49.44 o 
  12   0   8       65.54       26.30     49.92 o 
 -15   1   8        1.12      -48.71     41.19 o 
 -14   1   8       42.10        2.57     39.36 o 
 -13   1   8      627.96      708.96     56.58 o 
 -12   1   8     1827.96     1911.95     95.87 o 
 -11   1   8     1453.40     1572.54     82.00 o 
 -10   1   8     3860.72     3897.70    125.70 o 
  -9   1   8     3184.53     3163.98    103.51 o 
  -8   1   8      913.38      872.45     31.20 o 
  -7   1   8     1295.98     1254.38     38.62 o 
  -6   1   8      395.09      373.77     17.02 o 
  -5   1   8      315.83      257.49      9.50 o 
  -4   1   8     2543.02     2416.28     45.01 o 
  -3   1   8     7056.85     7130.32    133.19 o 
  -2   1   8     3489.11     3166.43     66.19 o 
  -1   1   8    12970.87    13459.97    273.35 o 
   0   1   8     4237.32     4171.50     93.23 o 
   1   1   8     1714.39     1678.80     40.49 o 
   2   1   8      752.91      777.14     20.08 o 
   3   1   8      968.70     1000.88     25.21 o 
   4   1   8       45.10       66.09     11.07 o 
   5   1   8       11.81       14.06      9.44 o 
   6   1   8     3047.12     3004.45     86.32 o 
   7   1   8       31.00       30.45     22.51 o 
   8   1   8     1356.43     1288.81     57.58 o 
   9   1   8      151.32      153.63     31.75 o 
  10   1   8      107.07       48.14     29.88 o 
  11   1   8       35.02      -26.27     32.18 o 
  12   1   8        9.14      -35.57     33.75 o 
 -14   2   8      980.26     1178.40     73.90 o 
 -13   2   8      352.62      465.01     95.14 o 
 -12   2   8       93.51      106.46     34.96 o 
 -11   2   8      199.67      213.20     36.05 o 
 -10   2   8       23.49       18.05     19.91 o 
  -9   2   8     1245.98     1227.40     49.39 o 
  -8   2   8     1155.88     1124.46     37.66 o 
  -7   2   8     1007.90      916.24     35.42 o 
  -6   2   8      448.40      473.33     17.08 o 
  -5   2   8      696.05      701.89     19.94 o 
  -4   2   8     2765.38     2824.24     54.80 o 
  -3   2   8      175.39      203.33      8.74 o 
  -2   2   8      465.69      464.97     13.41 o 
  -1   2   8      214.54      206.52      8.67 o 
   0   2   8     5310.51     5266.41    116.85 o 
   1   2   8     3391.86     3158.92     71.89 o 
   2   2   8     4543.92     4442.89     91.30 o 
   3   2   8     1811.28     1705.83     43.14 o 
   4   2   8     1004.41     1061.08     27.44 o 
   5   2   8      617.48      604.67     19.54 o 
   6   2   8       30.41       61.71     12.78 o 
   7   2   8      584.82      585.80     27.42 o 
   8   2   8       48.91       37.19     24.30 o 
   9   2   8      716.97      687.20     66.78 o 
  10   2   8      687.59      647.27     60.58 o 
  11   2   8      468.31      405.07     39.41 o 
  12   2   8      157.17      104.55     37.60 o 
 -14   3   8      314.42      264.66     68.35 o 
 -13   3   8        0.25      -30.89     36.23 o 
 -12   3   8      679.80      721.22     54.32 o 
 -11   3   8     1479.39     1375.71     56.55 o 
 -10   3   8      639.67      556.46     31.82 o 
  -9   3   8      139.22      141.37     19.11 o 
  -8   3   8      272.40      213.78     24.21 o 
  -7   3   8     1962.06     1865.15     53.29 o 
  -6   3   8     6435.43     6633.95    162.80 o 
  -5   3   8     2783.12     2799.11     56.60 o 
  -4   3   8      822.58      853.33     23.41 o 
  -3   3   8      754.07      749.23     17.17 o 
  -2   3   8     1345.96     1316.21     31.10 o 
  -1   3   8      514.59      516.52     14.00 o 
   0   3   8     5379.81     5751.66    115.96 o 
   1   3   8        1.60      -12.02      8.02 o 
   2   3   8      438.79      439.18     15.89 o 
   3   3   8     1886.12     1923.27     48.03 o 
   4   3   8     3466.38     3483.98     75.84 o 
   5   3   8     1917.42     1934.08     45.48 o 
   6   3   8      313.68      325.50     15.68 o 
   7   3   8      859.23      866.11     31.53 o 
   8   3   8     1021.97      987.20     68.51 o 
   9   3   8      514.32      469.16     79.99 o 
  10   3   8       19.23      -30.21     30.80 o 
  11   3   8        0.43      -50.53     33.69 o 
  12   3   8      300.59      289.42     39.73 o 
 -14   4   8        0.52      -21.63     39.17 o 
 -13   4   8       53.84       62.03     38.48 o 
 -12   4   8       22.60       -0.19     29.21 o 
 -11   4   8       31.52        6.59     24.70 o 
 -10   4   8       57.60       47.35     18.52 o 
  -9   4   8      278.71      262.72     20.44 o 
  -8   4   8       48.93       29.96     17.27 o 
  -7   4   8       95.10       86.58     12.35 o 
  -6   4   8      326.69      318.59     15.25 o 
  -5   4   8      285.12      318.48     19.33 o 
  -4   4   8      244.13      224.59     11.49 o 
  -3   4   8      510.26      485.42     13.07 o 
  -2   4   8     1188.71     1117.88     24.86 o 
  -1   4   8      118.72      143.86      7.12 o 
   0   4   8      198.79      220.31      8.97 o 
   1   4   8        5.02        7.79      8.53 o 
   2   4   8       57.72       60.88     10.42 o 
   3   4   8      226.31      265.85     12.39 o 
   4   4   8        5.78        2.70      9.58 o 
   5   4   8      557.44      548.73     19.75 o 
   6   4   8     1241.38     1205.27     32.89 o 
   7   4   8      671.09      671.48     27.29 o 
   8   4   8       15.62        5.67     17.80 o 
   9   4   8       15.60      -10.84     27.24 o 
  10   4   8        3.69      -11.00     29.63 o 
  11   4   8       42.55       -6.36     33.38 o 
 -14   5   8      630.21      575.45     55.30 o 
 -13   5   8      148.76      200.63     54.86 o 
 -12   5   8      505.88      476.59     47.87 o 
 -11   5   8      627.49      568.85     35.71 o 
 -10   5   8      142.58      148.52     27.74 o 
  -9   5   8      255.66      249.73     22.65 o 
  -8   5   8     1237.36     1240.21     44.71 o 
  -7   5   8     2016.71     1922.86     60.53 o 
  -6   5   8     8327.35     8226.08    222.46 o 
  -5   5   8     3483.23     3306.67     80.51 o 
  -4   5   8     4447.57     4344.95     77.90 o 
  -3   5   8       60.37       77.90      6.92 o 
  -2   5   8      457.78      524.33     13.74 o 
  -1   5   8       59.64       25.42      6.97 o 
   0   5   8      517.10      486.55     29.81 o 
   1   5   8      819.56      838.34     25.16 o 
   2   5   8     1164.68     1102.03     31.28 o 
   3   5   8     3095.34     3003.56     65.49 o 
   4   5   8     4814.89     4715.13     93.13 o 
   5   5   8      462.84      447.62     16.21 o 
   6   5   8     1311.86     1295.20     32.28 o 
   7   5   8      751.58      719.62     25.69 o 
   8   5   8      115.56      128.27     19.51 o 
   9   5   8      117.15      116.38     23.56 o 
  10   5   8       28.37       -3.88     39.78 o 
  11   5   8        5.99      -51.80     52.94 o 
 -13   6   8     1027.72      891.58     85.79 o 
 -12   6   8     1080.54     1020.52     41.02 o 
 -11   6   8        7.49        4.74     20.85 o 
 -10   6   8      197.66      167.70     21.70 o 
  -9   6   8      333.65      357.71     25.99 o 
  -8   6   8     1664.48     1596.34     54.03 o 
  -7   6   8     1055.67     1008.77     39.14 o 
  -6   6   8      168.15      144.21     18.78 o 
  -5   6   8       97.01      124.88     15.78 o 
  -4   6   8     1218.89     1308.72     34.09 o 
  -3   6   8     1574.04     1654.00     44.00 o 
  -2   6   8        1.13       -3.66      7.46 o 
  -1   6   8      892.10      880.13     21.70 o 
   0   6   8     2982.88     2815.00     60.89 o 
   1   6   8     7237.55     7249.03    164.91 o 
   2   6   8     3711.79     3745.01     87.93 o 
   3   6   8     3601.27     3689.64     79.37 o 
   4   6   8     1083.28     1044.38     26.82 o 
   5   6   8      269.04      237.09     13.96 o 
   6   6   8      989.94      982.75     27.84 o 
   7   6   8      362.08      364.32     21.99 o 
   8   6   8      514.04      507.22     26.10 o 
   9   6   8     1234.29     1289.20     49.85 o 
  10   6   8     1356.24     1223.76     61.48 o 
  11   6   8      947.15      984.63    151.20 o 
 -13   7   8      406.88      375.04     41.13 o 
 -12   7   8      612.60      506.82     31.73 o 
 -11   7   8       52.25       35.65     22.11 o 
 -10   7   8      824.47      839.88     38.22 o 
  -9   7   8      612.71      603.96     38.37 o 
  -8   7   8     1197.89     1100.75     43.57 o 
  -7   7   8      672.26      697.71     55.03 o 
  -6   7   8     2587.38     2690.54     79.78 o 
  -5   7   8     1702.17     1739.66     55.27 o 
  -4   7   8     2145.56     2063.59     47.52 o 
  -3   7   8      956.99      874.91     49.80 o 
  -2   7   8     1529.08     1504.45     38.21 o 
  -1   7   8     1619.14     1638.86     43.74 o 
   0   7   8      948.06      906.99     24.40 o 
   1   7   8      710.12      684.31     24.01 o 
   2   7   8     1460.32     1442.79     39.39 o 
   3   7   8      589.43      642.00     21.62 o 
   4   7   8      174.67      176.44     14.21 o 
   5   7   8     1013.24      942.80     27.07 o 
   6   7   8      276.14      263.10     15.89 o 
   7   7   8        3.18       -6.07     17.11 o 
   8   7   8       39.23       18.57     20.36 o 
   9   7   8        7.75        8.43     22.08 o 
  10   7   8       21.88      -45.00     53.50 o 
 -12   8   8      674.32      664.02     36.01 o 
 -11   8   8      155.07      155.23     28.26 o 
 -10   8   8       37.00       35.30     23.79 o 
  -9   8   8     1790.95     1754.82     61.05 o 
  -8   8   8      337.07      368.63     26.66 o 
  -7   8   8      341.19      380.24     30.27 o 
  -6   8   8       18.07       13.65     17.49 o 
  -5   8   8     1500.60     1473.66     49.69 o 
  -4   8   8     4435.54     4359.21    103.82 o 
  -3   8   8     1584.23     1496.57     36.76 o 
  -2   8   8      592.72      564.48     22.71 o 
  -1   8   8       82.10       92.55     13.66 o 
   0   8   8       55.71       48.71     15.65 o 
   1   8   8       24.05       41.42     15.27 o 
   2   8   8       26.96       11.85     12.53 o 
   3   8   8      197.90      205.33     14.33 o 
   4   8   8      289.20      318.61     16.77 o 
   5   8   8      701.15      737.82     23.08 o 
   6   8   8     1867.68     1991.77     50.41 o 
   7   8   8     1561.18     1589.90     44.00 o 
   8   8   8      514.15      568.15     29.11 o 
   9   8   8       40.60       60.59     22.87 o 
  10   8   8      107.96      120.27     29.78 o 
 -11   9   8      866.06      882.13     43.85 o 
 -10   9   8     1672.21     1634.73     62.24 o 
  -9   9   8      209.88      190.46     35.41 o 
  -8   9   8      326.71      244.28     26.36 o 
  -7   9   8      397.78      386.26     26.89 o 
  -6   9   8      286.18      319.90     24.38 o 
  -5   9   8      837.95      821.20     35.43 o 
  -4   9   8       47.03       38.25     14.11 o 
  -3   9   8     1700.21     1626.60     40.34 o 
  -2   9   8      722.94      665.78     24.92 o 
  -1   9   8     3132.63     3150.37     88.89 o 
   0   9   8      453.65      436.38     26.71 o 
   1   9   8       37.45       31.90     16.85 o 
   2   9   8        7.43       -0.13     17.76 o 
   3   9   8        9.90        6.24     15.99 o 
   4   9   8      723.83      725.53     24.23 o 
   5   9   8        6.95      -21.10     16.79 o 
   6   9   8       39.14       39.01     16.96 o 
   7   9   8      293.26      293.90     20.32 o 
   8   9   8      269.25      300.54     30.05 o 
   9   9   8       51.07       39.93     28.59 o 
 -10  10   8       15.06        9.34     27.97 o 
  -9  10   8      148.91      104.90     27.67 o 
  -8  10   8        4.93      -20.65     23.56 o 
  -7  10   8       14.68       38.16     23.56 o 
  -6  10   8       83.12       84.54     21.89 o 
  -5  10   8        4.15       10.42     17.36 o 
  -4  10   8       36.01       34.89     15.49 o 
  -3  10   8       23.15       35.05     15.28 o 
  -2  10   8      996.26      952.34     31.17 o 
  -1  10   8      842.40      840.36     42.57 o 
   0  10   8       34.94        9.19     18.62 o 
   1  10   8        2.62        6.80     18.85 o 
   2  10   8       87.80       62.35     19.33 o 
   3  10   8       40.50       12.66     17.75 o 
   4  10   8        0.39      -23.22     17.39 o 
   5  10   8       74.97      138.23     23.95 o 
   6  10   8        0.20       -7.23     26.97 o 
   7  10   8       19.49       30.71     25.23 o 
   8  10   8       35.38       43.60     27.28 o 
  -9  11   8      113.10      176.90     31.03 o 
  -8  11   8       60.40       78.96     45.47 o 
  -7  11   8      127.70      104.69     28.67 o 
  -6  11   8      158.10      137.89     24.66 o 
  -5  11   8      187.01      162.42     19.90 o 
  -4  11   8       28.08       38.01     17.00 o 
  -3  11   8      782.32      814.56     33.29 o 
  -2  11   8     1122.35     1187.89     48.50 o 
  -1  11   8      730.96      721.38     29.17 o 
   0  11   8      993.77     1024.35     39.02 o 
   1  11   8       95.61       88.63     37.36 o 
   2  11   8        2.84        9.02     20.05 o 
   3  11   8        3.09       12.26     20.70 o 
   4  11   8      295.12      287.80     50.10 o 
   5  11   8      109.45      138.48     41.02 o 
   6  11   8        0.28      -34.01     39.84 o 
   7  11   8      104.22      169.65     47.88 o 
  -8  12   8       85.68      100.44     33.20 o 
  -7  12   8      290.68      277.97     29.64 o 
  -6  12   8       38.79       16.68     21.62 o 
  -5  12   8      107.31      117.75     21.14 o 
  -4  12   8      811.92      714.17     33.93 o 
  -3  12   8      136.36      153.11     28.80 o 
  -2  12   8      241.84      212.40     27.00 o 
  -1  12   8      458.11      433.81     25.24 o 
   0  12   8        5.17       -5.04     20.47 o 
   1  12   8       57.15       58.89     28.05 o 
   2  12   8       57.45       69.04     42.51 o 
   3  12   8       53.62       99.48     63.79 o 
   4  12   8       27.79       44.87     41.10 o 
   5  12   8     1094.77     1173.71    129.39 o 
  -6  13   8      563.82      572.66     31.00 o 
  -5  13   8      230.94      230.50     34.17 o 
  -4  13   8      635.08      731.25     43.35 o 
  -3  13   8       29.93       34.12     26.75 o 
  -2  13   8      189.57      173.73     35.55 o 
  -1  13   8        4.19        8.47     37.51 o 
   0  13   8       79.90       58.21     48.80 o 
   1  13   8      134.10      167.98     52.15 o 
   2  13   8      220.68      256.59     53.79 o 
   3  13   8      136.52      131.00     50.71 o 
 -14   1   9      270.94      351.68     48.43 o 
 -13   1   9      103.98      115.41     41.36 o 
 -12   1   9       80.12      103.21     35.95 o 
 -11   1   9      875.97      968.06     91.13 o 
 -10   1   9     2036.74     2075.56     74.14 o 
  -9   1   9     4654.59     4716.04    149.31 o 
  -8   1   9      671.18      616.50     26.32 o 
  -7   1   9        5.21       -7.18     11.81 o 
  -6   1   9     2404.32     2406.03     46.49 o 
  -5   1   9     1802.96     1733.43     34.12 o 
  -4   1   9      931.36      917.26     21.68 o 
  -3   1   9      632.23      685.53     17.82 o 
  -2   1   9     5707.04     5769.55    118.52 o 
  -1   1   9     4818.13     4543.67     94.50 o 
   0   1   9     7327.91     7224.78    159.44 o 
   1   1   9     4149.18     3907.93     88.15 o 
   2   1   9     1189.63     1143.72     27.61 o 
   3   1   9      535.33      512.47     15.99 o 
   4   1   9       77.09       60.65     14.77 o 
   5   1   9      177.77      163.71     16.73 o 
   6   1   9      183.82      192.74     23.90 o 
   7   1   9      940.54      935.03     47.84 o 
   8   1   9      197.59      235.28     28.79 o 
   9   1   9     1014.45      892.85    108.00 o 
  10   1   9      347.68      244.27     36.01 o 
  11   1   9      335.15      304.35     38.86 o 
 -14   2   9       27.38      -21.44     64.29 o 
 -13   2   9        2.93      -35.81     39.74 o 
 -12   2   9       21.07       13.02     36.28 o 
 -11   2   9      174.53      164.51     44.98 o 
 -10   2   9      512.44      557.60     31.68 o 
  -9   2   9     2515.33     2486.28     84.81 o 
  -8   2   9     4903.36     4749.81    129.67 o 
  -7   2   9     6035.08     5951.63    132.14 o 
  -6   2   9     3104.37     3061.37     63.40 o 
  -5   2   9      221.69      207.22     10.05 o 
  -4   2   9      319.36      309.70     13.13 o 
  -3   2   9     4208.81     4388.94     84.13 o 
  -2   2   9       10.90       15.35      6.52 o 
  -1   2   9      140.85      115.76      7.73 o 
   0   2   9      476.45      480.83     17.12 o 
   1   2   9     1851.93     1674.80     40.85 o 
   2   2   9     2518.86     2453.02     52.62 o 
   3   2   9     1349.72     1285.73     30.96 o 
   4   2   9      217.63      218.31     11.90 o 
   5   2   9     3175.13     3160.25     86.77 o 
   6   2   9       63.53       90.15     21.35 o 
   7   2   9     1482.18     1489.29     61.50 o 
   8   2   9      895.49      833.83     43.78 o 
   9   2   9       84.81       91.39     30.07 o 
  10   2   9       11.29      -61.57     46.72 o 
  11   2   9       28.56       32.26     43.68 o 
 -14   3   9        2.24       -9.04     46.00 o 
 -13   3   9      320.86      318.92     47.11 o 
 -12   3   9        1.36        8.64     35.85 o 
 -11   3   9      372.37      408.88     62.55 o 
 -10   3   9      188.80      136.07     23.48 o 
  -9   3   9       39.61        5.66     19.77 o 
  -8   3   9      569.44      555.02     33.65 o 
  -7   3   9     1737.02     1758.02     53.98 o 
  -6   3   9     1086.33     1019.91     28.85 o 
  -5   3   9     8046.45     8188.86    144.73 o 
  -4   3   9     3163.41     3089.23     60.36 o 
  -3   3   9     1248.37     1160.32     25.72 o 
  -2   3   9     2358.80     2229.04     44.29 o 
  -1   3   9      438.87      353.84     11.06 o 
   0   3   9     4140.43     4108.18     84.25 o 
   1   3   9     2473.68     2401.64     56.26 o 
   2   3   9     2709.08     2788.19     67.02 o 
   3   3   9     4404.37     4478.52    104.68 o 
   4   3   9     4441.03     4426.06     95.52 o 
   5   3   9      784.23      716.45     22.72 o 
   6   3   9     1236.50     1255.73     43.09 o 
   7   3   9     1018.30      977.27     47.85 o 
   8   3   9     1314.35     1216.69     57.81 o 
   9   3   9      604.86      583.24     39.78 o 
  10   3   9      597.34      520.55     42.46 o 
  11   3   9      262.05      124.49     77.31 o 
 -14   4   9      767.21      753.58     60.49 o 
 -13   4   9     2741.09     2664.54    125.26 o 
 -12   4   9      958.10      941.72     92.68 o 
 -11   4   9     3988.90     3557.30    118.02 o 
 -10   4   9      737.26      678.62     51.22 o 
  -9   4   9        0.91       -9.85     18.30 o 
  -8   4   9      203.44      215.38     28.85 o 
  -7   4   9      490.69      442.80     25.91 o 
  -6   4   9       26.76       15.21     12.09 o 
  -5   4   9     1298.37     1291.51     27.24 o 
  -4   4   9     5987.08     5900.68    104.39 o 
  -3   4   9     3947.98     3827.55     82.14 o 
  -2   4   9     5453.50     5481.03    104.04 o 
  -1   4   9     2911.40     2947.12     53.84 o 
   0   4   9       83.23       72.80      9.10 o 
   1   4   9      734.23      711.17     23.40 o 
   2   4   9     2227.47     2210.35     54.54 o 
   3   4   9     1466.83     1466.31     36.13 o 
   4   4   9      243.37      229.51     14.58 o 
   5   4   9      492.12      471.59     25.16 o 
   6   4   9      103.01       88.73     13.81 o 
   7   4   9      370.04      347.48     30.30 o 
   8   4   9       33.33       21.67     27.62 o 
   9   4   9       89.76       79.48     30.91 o 
  10   4   9      203.21      147.47     34.44 o 
  11   4   9      503.57      440.38     73.56 o 
 -13   5   9      208.32      185.25     59.84 o 
 -12   5   9      654.32      614.72     43.21 o 
 -11   5   9        0.98      -31.34     20.90 o 
 -10   5   9      788.68      768.17     40.79 o 
  -9   5   9      229.59      247.98     23.71 o 
  -8   5   9        2.74        1.16     18.01 o 
  -7   5   9     1075.36      978.82     41.42 o 
  -6   5   9     2631.56     2632.60     84.95 o 
  -5   5   9     7333.45     6982.38    151.42 o 
  -4   5   9     1933.82     1875.36     38.55 o 
  -3   5   9     4161.32     4185.66     75.41 o 
  -2   5   9       10.76       12.32      7.01 o 
  -1   5   9      782.34      833.67     22.52 o 
   0   5   9      345.35      323.10     14.50 o 
   1   5   9      160.38      127.24     13.97 o 
   2   5   9     1219.59     1181.26     33.99 o 
   3   5   9     3721.12     3691.39     79.49 o 
   4   5   9     5319.42     5448.95    115.41 o 
   5   5   9       49.79       61.72     12.26 o 
   6   5   9     1215.47     1244.67     31.87 o 
   7   5   9      679.29      678.49     27.63 o 
   8   5   9       67.47       33.18     27.45 o 
   9   5   9       13.66      -40.04     43.71 o 
  10   5   9      174.58      243.35     46.48 o 
  11   5   9       92.78       31.36     38.16 o 
 -13   6   9       23.87       -9.08     33.85 o 
 -12   6   9        6.66       -6.07     25.01 o 
 -11   6   9       54.20       40.43     22.76 o 
 -10   6   9      446.52      411.18     26.26 o 
  -9   6   9       81.35       91.17     21.66 o 
  -8   6   9      688.47      665.88     31.11 o 
  -7   6   9       45.14       54.48     18.22 o 
  -6   6   9      289.02      294.95     22.37 o 
  -5   6   9       22.87       35.56     12.01 o 
  -4   6   9       39.39       35.53     13.18 o 
  -3   6   9        9.20        9.57     10.63 o 
  -2   6   9      380.85      376.71     13.05 o 
  -1   6   9      102.55       91.68     11.15 o 
   0   6   9      146.68      144.26     12.23 o 
   1   6   9      168.40      146.60     12.74 o 
   2   6   9       70.86       67.33     13.08 o 
   3   6   9      809.88      769.45     24.84 o 
   4   6   9        0.43        1.46     12.52 o 
   5   6   9       36.55       38.90     12.77 o 
   6   6   9        1.39        3.45     13.64 o 
   7   6   9      230.25      242.52     18.34 o 
   8   6   9      119.62      149.36     31.89 o 
   9   6   9       67.04       14.72     32.30 o 
  10   6   9       34.12        8.85     33.24 o 
 -12   7   9       56.60       -1.22     25.20 o 
 -11   7   9      417.85      419.60     29.21 o 
 -10   7   9     1238.62     1100.92     46.94 o 
  -9   7   9     1831.41     1703.63     60.06 o 
  -8   7   9       14.87       12.72     22.20 o 
  -7   7   9      557.15      637.87     37.29 o 
  -6   7   9      672.48      724.78     31.79 o 
  -5   7   9     3021.74     3044.02     85.52 o 
  -4   7   9     1196.68     1213.43     40.68 o 
  -3   7   9        6.25        5.18     11.52 o 
  -2   7   9      265.79      257.84     15.35 o 
  -1   7   9     3462.14     3348.85     93.10 o 
   0   7   9      690.13      676.05     23.39 o 
   1   7   9      286.53      291.86     17.14 o 
   2   7   9       12.87       18.81     13.09 o 
   3   7   9     1427.59     1521.65     38.06 o 
   4   7   9      737.51      751.96     24.88 o 
   5   7   9     1300.74     1345.47     37.21 o 
   6   7   9       98.64      107.97     15.18 o 
   7   7   9       87.22      101.74     27.97 o 
   8   7   9       42.93       25.21     24.47 o 
   9   7   9      402.19      372.28     39.17 o 
  10   7   9       76.44       71.78     46.37 o 
 -12   8   9     1132.41     1126.91     45.63 o 
 -11   8   9      816.11      780.00     40.49 o 
 -10   8   9      456.58      480.01     32.49 o 
  -9   8   9       59.04       34.75     23.11 o 
  -8   8   9        6.73      -12.08     21.52 o 
  -7   8   9      586.85      518.62     29.11 o 
  -6   8   9       33.87       15.24     18.44 o 
  -5   8   9      320.62      299.98     21.78 o 
  -4   8   9      983.85     1005.59     28.98 o 
  -3   8   9      961.22     1007.98     33.09 o 
  -2   8   9     3376.68     3370.30     94.14 o 
  -1   8   9      240.07      219.24     19.05 o 
   0   8   9       15.27       17.59     16.61 o 
   1   8   9      151.79      147.81     18.71 o 
   2   8   9      351.68      376.11     18.41 o 
   3   8   9      283.72      321.77     17.15 o 
   4   8   9      826.53      824.71     27.27 o 
   5   8   9       91.55       58.68     15.92 o 
   6   8   9       27.57       26.17     16.45 o 
   7   8   9        0.55       19.72     18.34 o 
   8   8   9       40.39       36.59     22.78 o 
   9   8   9       28.74       18.90     41.58 o 
 -11   9   9      436.39      407.37     34.94 o 
 -10   9   9      431.86      435.30     34.19 o 
  -9   9   9      471.52      501.46     36.98 o 
  -8   9   9      120.48      119.50     23.81 o 
  -7   9   9       24.21        4.61     21.34 o 
  -6   9   9        8.88        2.27     17.09 o 
  -5   9   9       49.14       39.43     16.51 o 
  -4   9   9      146.69      140.40     18.22 o 
  -3   9   9      292.17      318.66     22.47 o 
  -2   9   9     1145.57     1200.70     42.78 o 
  -1   9   9     2218.52     2245.86     67.20 o 
   0   9   9     2163.78     2164.75     65.51 o 
   1   9   9     1253.19     1304.74     45.48 o 
   2   9   9      461.02      480.12     26.39 o 
   3   9   9      257.61      260.31     18.97 o 
   4   9   9      263.90      250.18     17.61 o 
   5   9   9      169.93      206.59     25.74 o 
   6   9   9       90.19       82.82     20.02 o 
   7   9   9      321.73      323.37     22.12 o 
   8   9   9      200.56      180.77     29.34 o 
 -10  10   9      221.91      252.82     31.25 o 
  -9  10   9      499.08      552.12     35.58 o 
  -8  10   9     2902.31     2887.51     96.49 o 
  -7  10   9     1269.20     1343.54     52.67 o 
  -6  10   9      947.43     1036.79     37.56 o 
  -5  10   9        3.52      -24.99     16.66 o 
  -4  10   9      318.11      313.22     30.33 o 
  -3  10   9     2440.17     2342.09     69.10 o 
  -2  10   9       58.31       77.27     19.58 o 
  -1  10   9       85.07       91.08     23.54 o 
   0  10   9      162.89      210.29     22.64 o 
   1  10   9      341.62      370.61     24.55 o 
   2  10   9     1632.65     1705.51     57.04 o 
   3  10   9      146.96      148.65     20.26 o 
   4  10   9        4.75      -28.46     18.97 o 
   5  10   9      105.22      101.66     26.76 o 
   6  10   9      328.74      405.49    127.81 o 
   7  10   9      166.25      167.77     32.95 o 
  -9  11   9       74.52       38.25     29.45 o 
  -8  11   9      712.25      600.04     36.91 o 
  -7  11   9       59.53        4.96     26.70 o 
  -6  11   9        4.60      -16.71     20.10 o 
  -5  11   9      162.77      156.41     28.44 o 
  -4  11   9      149.87      166.03     30.37 o 
  -3  11   9      227.60      203.22     26.64 o 
  -2  11   9      253.06      249.28     37.38 o 
  -1  11   9      612.92      598.52     31.25 o 
   0  11   9      330.20      334.10     25.52 o 
   1  11   9     1006.55     1097.98     44.39 o 
   2  11   9      749.31      835.45     37.43 o 
   3  11   9       92.13       94.04     20.10 o 
   4  11   9       39.22       25.65     37.47 o 
   5  11   9       63.69       82.77     41.30 o 
   6  11   9       89.03      118.60     68.19 o 
  -7  12   9      238.67      222.39     26.75 o 
  -6  12   9       12.05       27.78     29.35 o 
  -5  12   9       95.20      100.86     32.52 o 
  -4  12   9       65.05       69.03     29.78 o 
  -3  12   9      680.02      697.43     39.50 o 
  -2  12   9       25.02       26.45     27.80 o 
  -1  12   9      314.77      340.51     53.04 o 
   0  12   9       25.70       27.42     28.04 o 
   1  12   9      230.78      251.08     30.65 o 
   2  12   9       42.47       72.80     54.96 o 
   3  12   9       36.69       62.99     55.12 o 
   4  12   9       78.44       37.76     41.91 o 
  -5  13   9      436.63      420.84     39.15 o 
  -4  13   9      209.11      229.43     31.75 o 
  -3  13   9       96.18       89.57     30.97 o 
  -2  13   9      208.70      213.99     34.43 o 
  -1  13   9      160.96      234.73     55.47 o 
   0  13   9       18.34      -12.39    100.52 o 
   1  13   9      302.03      330.57     58.34 o 
   2  13   9        8.27        7.74     35.44 o 
 -14   0  10       30.52      -13.02     63.61 o 
 -13   0  10       31.31       22.99     52.71 o 
 -12   0  10      266.00      283.14     60.57 o 
 -11   0  10      124.54      157.21     50.13 o 
 -10   0  10     1113.76     1054.93     95.45 o 
  -9   0  10      419.21      429.35     31.96 o 
  -8   0  10     5160.69     5207.35    194.00 o 
  -7   0  10    10701.67    10802.69    300.20 o 
  -6   0  10     7487.02     7520.04    178.35 o 
  -5   0  10    10309.20    10313.95    242.10 o 
  -4   0  10      795.69      774.98     47.85 o 
  -3   0  10     2294.81     2388.13    113.51 o 
  -2   0  10     3155.15     3429.94    215.57 o 
  -1   0  10        0.61      -13.64      9.98 o 
   0   0  10     1528.16     1472.22     52.74 o 
   1   0  10     7185.78     7138.13    223.80 o 
   2   0  10     4394.25     4402.46    140.99 o 
   3   0  10    13219.72    13440.42    416.94 o 
   4   0  10     3488.06     3332.94    110.46 o 
   5   0  10     1164.52     1126.08     68.60 o 
   6   0  10      106.85      133.67     33.08 o 
   7   0  10      422.55      306.08     42.41 o 
   8   0  10      179.65      183.36     41.09 o 
   9   0  10        9.18      -50.01     41.90 o 
  10   0  10      280.96      363.32     53.38 o 
  11   0  10      551.94      466.33     63.07 o 
 -14   1  10      818.02      833.75     62.68 o 
 -13   1  10      540.56      599.14     54.84 o 
 -12   1  10      185.01      219.41     40.20 o 
 -11   1  10       19.30        8.95     41.48 o 
 -10   1  10       69.86       58.53     21.72 o 
  -9   1  10      103.77      106.82     20.98 o 
  -8   1  10       73.69      101.40     15.85 o 
  -7   1  10       10.08        6.82     10.61 o 
  -6   1  10      156.86      135.00      9.23 o 
  -5   1  10      212.62      231.91     10.51 o 
  -4   1  10      954.19      928.74     21.41 o 
  -3   1  10        0.80       -4.69      7.76 o 
  -2   1  10       70.40       65.27      8.49 o 
  -1   1  10      738.65      750.99     20.84 o 
   0   1  10     2614.95     2540.18     59.38 o 
   1   1  10     1792.66     1778.57     43.90 o 
   2   1  10     1753.69     1727.67     43.32 o 
   3   1  10      268.23      274.91     14.83 o 
   4   1  10      126.15      147.51     26.61 o 
   5   1  10      790.29      837.86     34.51 o 
   6   1  10       19.20       24.88     21.24 o 
   7   1  10      522.30      544.23     45.97 o 
   8   1  10      999.70     1046.21     53.54 o 
   9   1  10      551.61      563.18     73.37 o 
  10   1  10      651.60      650.83     82.74 o 
  11   1  10      646.15      600.00     92.40 o 
 -14   2  10        3.71        8.56     81.22 o 
 -13   2  10      352.45      371.73     48.47 o 
 -12   2  10     2688.75     2844.62    129.34 o 
 -11   2  10     1002.39     1065.16     65.86 o 
 -10   2  10      854.95      845.78     45.70 o 
  -9   2  10      580.73      580.82     31.54 o 
  -8   2  10      173.15      175.56     14.11 o 
  -7   2  10       17.49       -1.94     11.38 o 
  -6   2  10       52.48       33.45      8.96 o 
  -5   2  10      122.38       99.40      9.32 o 
  -4   2  10     1926.86     1880.25     39.03 o 
  -3   2  10     6749.16     6528.66    124.00 o 
  -2   2  10     3734.88     3667.10     71.17 o 
  -1   2  10     2814.53     2839.92     65.62 o 
   0   2  10      789.30      825.46     24.37 o 
   1   2  10      102.94      121.74     10.98 o 
   2   2  10        0.01      -10.18     10.90 o 
   3   2  10       45.76        9.79     12.75 o 
   4   2  10      127.01       77.26     15.85 o 
   5   2  10        4.29       20.76     16.30 o 
   6   2  10      811.84      737.16     38.57 o 
   7   2  10      499.43      524.37     34.56 o 
   8   2  10      351.53      352.27     33.80 o 
   9   2  10      127.47       97.54     38.14 o 
  10   2  10       72.43       15.71     35.40 o 
  11   2  10        1.73      -32.08     36.74 o 
 -14   3  10      732.43      765.32     61.87 o 
 -13   3  10     1354.36     1323.03     79.84 o 
 -12   3  10       51.95       23.63     65.56 o 
 -11   3  10      177.08      170.79     26.53 o 
 -10   3  10     1844.16     1706.21     65.92 o 
  -9   3  10     1007.07      992.03     52.28 o 
  -8   3  10     1336.40     1347.06     47.56 o 
  -7   3  10       82.85       75.08     12.41 o 
  -6   3  10      690.10      677.64     19.16 o 
  -5   3  10     1073.65     1071.49     27.03 o 
  -4   3  10     3006.51     3009.73     59.29 o 
  -3   3  10     1723.87     1782.67     36.92 o 
  -2   3  10      174.71      171.48      8.87 o 
  -1   3  10      628.30      662.99     19.82 o 
   0   3  10     2624.86     2732.76     58.05 o 
   1   3  10     2210.48     2168.68     52.18 o 
   2   3  10       26.82       23.85      9.64 o 
   3   3  10       88.31       68.56     11.69 o 
   4   3  10     1025.48     1073.93     41.82 o 
   5   3  10     2264.41     2325.50     67.45 o 
   6   3  10      682.96      667.34     30.19 o 
   7   3  10      258.02      258.94     31.61 o 
   8   3  10       20.48       42.14     26.44 o 
   9   3  10      137.20      123.84     32.31 o 
  10   3  10      354.94      359.54    102.08 o 
 -13   4  10        0.86       -6.77     38.07 o 
 -12   4  10       37.58       -5.18     35.90 o 
 -11   4  10       33.43        8.78     32.04 o 
 -10   4  10       74.35       38.83     25.46 o 
  -9   4  10        1.18       -7.89     21.62 o 
  -8   4  10      836.48      790.27     34.35 o 
  -7   4  10      924.11      973.25     42.36 o 
  -6   4  10      102.68      137.51     15.45 o 
  -5   4  10      135.18      161.68     10.74 o 
  -4   4  10     1085.44     1156.21     25.11 o 
  -3   4  10       15.97        9.44      7.80 o 
  -2   4  10      333.38      329.87     12.80 o 
  -1   4  10       88.78      119.78     10.21 o 
   0   4  10       51.63       33.28      9.74 o 
   1   4  10      416.55      397.21     27.88 o 
   2   4  10      709.89      742.59     23.29 o 
   3   4  10      530.35      567.48     19.50 o 
   4   4  10        4.17       -3.33     12.61 o 
   5   4  10      928.92      881.29     35.42 o 
   6   4  10       53.77       57.43     19.24 o 
   7   4  10        0.17       32.94     24.49 o 
   8   4  10        0.21        1.91     27.86 o 
   9   4  10       33.27       77.01     37.87 o 
  10   4  10       10.06      -26.15     33.19 o 
 -13   5  10      590.32      462.85     82.52 o 
 -12   5  10      438.64      377.73     34.67 o 
 -11   5  10      578.20      559.44     46.31 o 
 -10   5  10      903.36      915.35     43.14 o 
  -9   5  10     1734.38     1779.37     76.21 o 
  -8   5  10      614.46      593.45     31.65 o 
  -7   5  10        1.25       14.37     18.17 o 
  -6   5  10      650.33      597.52     21.88 o 
  -5   5  10      244.94      222.99     16.60 o 
  -4   5  10     1004.70      964.75     38.05 o 
  -3   5  10     1883.91     1912.51     39.69 o 
  -2   5  10      800.12      734.54     21.53 o 
  -1   5  10      543.96      560.66     17.84 o 
   0   5  10     1229.71     1238.04     34.43 o 
   1   5  10      115.33      105.29     14.14 o 
   2   5  10       31.49       36.87     13.10 o 
   3   5  10      689.98      694.57     22.41 o 
   4   5  10       46.89       45.65     13.51 o 
   5   5  10     6347.96     6300.09    146.40 o 
   6   5  10      163.87      176.67     19.24 o 
   7   5  10     1010.13     1027.33     65.40 o 
   8   5  10      234.36      263.41     34.63 o 
   9   5  10       44.96       32.88     31.28 o 
  10   5  10       25.47      -22.27     35.99 o 
 -13   6  10      404.89      356.87    117.55 o 
 -12   6  10     3668.53     3604.22    106.11 o 
 -11   6  10     1088.90     1044.50     44.78 o 
 -10   6  10     2523.47     2385.16     75.05 o 
  -9   6  10      174.86      181.28     25.86 o 
  -8   6  10       18.62       32.45     22.47 o 
  -7   6  10      122.49      138.58     21.80 o 
  -6   6  10      201.87      209.67     17.64 o 
  -5   6  10      322.47      314.29     15.94 o 
  -4   6  10     2164.04     2213.46     53.18 o 
  -3   6  10     4157.53     4102.13    112.46 o 
  -2   6  10     5462.57     5359.15    144.19 o 
  -1   6  10     6484.46     6350.30    145.78 o 
   0   6  10     2520.04     2367.08     58.44 o 
   1   6  10      235.62      185.79     14.28 o 
   2   6  10       53.64       32.37     13.10 o 
   3   6  10       43.40       24.98     12.25 o 
   4   6  10       53.98       53.09     13.47 o 
   5   6  10      102.56      115.33     15.37 o 
   6   6  10      852.98      847.03     31.56 o 
   7   6  10      670.33      681.58     32.76 o 
   8   6  10     1025.66      920.25    120.09 o 
   9   6  10      353.87      352.49     57.22 o 
 -12   7  10        0.36      -32.55     24.77 o 
 -11   7  10      159.06      183.15     26.91 o 
 -10   7  10       10.37       12.91     24.44 o 
  -9   7  10       68.75       74.31     24.56 o 
  -8   7  10      369.72      353.18     27.18 o 
  -7   7  10        1.04        1.68     20.28 o 
  -6   7  10       11.19       -1.27     17.11 o 
  -5   7  10        1.93        8.52     13.54 o 
  -4   7  10       21.81       30.23     14.38 o 
  -3   7  10      574.75      605.84     37.16 o 
  -2   7  10      262.04      257.02     19.49 o 
  -1   7  10        1.63        1.40     16.50 o 
   0   7  10      135.36      108.67     17.82 o 
   1   7  10      170.70      191.65     15.00 o 
   2   7  10      274.87      307.83     17.92 o 
   3   7  10      538.84      562.16     20.55 o 
   4   7  10      368.04      374.80     19.05 o 
   5   7  10      931.74      977.51     30.89 o 
   6   7  10      177.49      226.71     18.68 o 
   7   7  10      415.31      449.54     29.54 o 
   8   7  10       73.17      105.95     32.40 o 
   9   7  10      408.93      373.84     41.69 o 
 -11   8  10        1.09       23.85     37.59 o 
 -10   8  10       12.79      -15.99     25.49 o 
  -9   8  10      235.40      199.27     27.88 o 
  -8   8  10     2036.82     1965.73     79.31 o 
  -7   8  10     2227.22     2196.35     70.59 o 
  -6   8  10     1573.50     1593.45     49.60 o 
  -5   8  10     2021.29     2000.79     57.48 o 
  -4   8  10       95.95      127.05     23.09 o 
  -3   8  10      846.67      734.59     39.17 o 
  -2   8  10     1073.21     1084.34     39.67 o 
  -1   8  10      134.92      137.14     18.92 o 
   0   8  10      269.87      230.05     23.88 o 
   1   8  10     1464.10     1358.56     47.10 o 
   2   8  10     2241.85     2282.47     68.68 o 
   3   8  10     2010.17     2033.48     48.84 o 
   4   8  10      888.63      965.65     30.55 o 
   5   8  10       79.95       88.16     16.42 o 
   6   8  10        1.76      -26.62     26.79 o 
   7   8  10       47.50      132.68     25.31 o 
   8   8  10       10.12        5.58     32.11 o 
 -10   9  10      409.68      375.24     33.20 o 
  -9   9  10      387.61      361.37     33.84 o 
  -8   9  10      335.87      329.99     29.04 o 
  -7   9  10      234.21      200.95     22.36 o 
  -6   9  10      225.49      227.81     23.17 o 
  -5   9  10      427.33      453.47     34.59 o 
  -4   9  10       78.83       67.01     26.23 o 
  -3   9  10     1723.89     1735.87     56.69 o 
  -2   9  10      273.90      247.66     22.52 o 
  -1   9  10      343.55      356.10     24.26 o 
   0   9  10     1301.96     1287.47     46.33 o 
   1   9  10     1339.99     1376.77     48.73 o 
   2   9  10      223.35      225.99     22.27 o 
   3   9  10      181.87      163.07     19.86 o 
   4   9  10        1.43       -8.40     21.04 o 
   5   9  10       37.38       31.64     22.36 o 
   6   9  10       89.54       78.13     21.41 o 
   7   9  10       10.50       22.01     25.64 o 
  -9  10  10        0.47      -14.50     27.19 o 
  -8  10  10      148.77      160.88     28.91 o 
  -7  10  10      116.91      141.01     24.62 o 
  -6  10  10       20.47        2.66     25.59 o 
  -5  10  10       37.18       20.12     24.54 o 
  -4  10  10      133.09      109.35     27.42 o 
  -3  10  10      146.12      118.25     22.42 o 
  -2  10  10       63.71       60.66     20.36 o 
  -1  10  10        1.82       -4.78     19.90 o 
   0  10  10        0.35       -0.31     20.20 o 
   1  10  10      134.56      133.58     23.06 o 
   2  10  10        0.92       34.28     22.45 o 
   3  10  10        8.88       -8.94     19.59 o 
   4  10  10      332.02      320.77     24.55 o 
   5  10  10      130.17      126.09     28.87 o 
   6  10  10        0.08       14.10     30.67 o 
  -8  11  10      129.20      111.79     34.84 o 
  -7  11  10        1.09       22.08     29.88 o 
  -6  11  10      230.40      286.04     40.52 o 
  -5  11  10      793.13      822.32     44.09 o 
  -4  11  10       62.17       77.08     30.21 o 
  -3  11  10      586.08      532.88    105.39 o 
  -2  11  10       73.59       44.35     23.11 o 
  -1  11  10      782.38      765.98     59.06 o 
   0  11  10      570.25      629.10     32.24 o 
   1  11  10      406.25      446.95     29.65 o 
   2  11  10       59.41       89.80     23.93 o 
   3  11  10      128.81      153.39     30.90 o 
   4  11  10      350.91      326.28     29.29 o 
   5  11  10        3.84      -27.06     56.69 o 
  -6  12  10      285.91      300.48     35.75 o 
  -5  12  10      322.22      363.07     50.54 o 
  -4  12  10      185.06      192.46     35.55 o 
  -3  12  10       17.19       20.10     28.98 o 
  -2  12  10       16.65       24.38     22.48 o 
  -1  12  10       33.63       20.89     23.52 o 
   0  12  10      145.43      175.39     25.39 o 
   1  12  10      173.37      227.90     27.06 o 
   2  12  10      281.55      319.41     43.04 o 
   3  12  10      453.47      513.05     56.20 o 
  -2  13  10        8.80      -23.88     31.08 o 
  -1  13  10       34.86       32.21     36.76 o 
 -14   1  11      492.60      558.22     66.17 o 
 -13   1  11     1566.82     1844.92     99.52 o 
 -12   1  11     1366.77     1555.50     97.03 o 
 -11   1  11       78.42       87.59     38.16 o 
 -10   1  11       79.34       98.41     38.84 o 
  -9   1  11     1173.85     1219.02     41.90 o 
  -8   1  11      627.26      609.34     20.39 o 
  -7   1  11       68.53       53.35     11.84 o 
  -6   1  11        9.65      -12.78      8.84 o 
  -5   1  11      902.44      861.78     23.03 o 
  -4   1  11    14399.61    14510.62    270.54 o 
  -3   1  11     1817.75     1747.58     37.57 o 
  -2   1  11     1582.25     1490.95     37.94 o 
  -1   1  11        3.98       -1.91      9.90 o 
   0   1  11     1126.06     1101.28     30.89 o 
   1   1  11     1129.10     1125.44     31.70 o 
   2   1  11      244.45      242.90     14.69 o 
   3   1  11        6.43       -3.68     12.08 o 
   4   1  11        2.86        3.11     13.92 o 
   5   1  11      984.38      894.13     35.69 o 
   6   1  11      544.06      523.62     33.14 o 
   7   1  11       60.74       85.97     27.13 o 
   8   1  11       17.53       46.58     29.87 o 
   9   1  11      205.62      176.44     32.72 o 
  10   1  11      208.91      232.82     43.13 o 
 -13   2  11        0.59       12.98     39.16 o 
 -12   2  11      522.08      528.99     49.20 o 
 -11   2  11      478.83      526.23     49.10 o 
 -10   2  11     1339.35     1311.97     55.68 o 
  -9   2  11       29.10       16.32     16.99 o 
  -8   2  11      568.44      626.61     20.66 o 
  -7   2  11     1832.22     1768.05     40.82 o 
  -6   2  11     4290.72     4286.71     79.03 o 
  -5   2  11     6811.70     6803.54    122.49 o 
  -4   2  11       18.57       24.08      9.09 o 
  -3   2  11      278.44      275.70     12.66 o 
  -2   2  11      258.53      226.94     11.99 o 
  -1   2  11        9.40        4.31     10.37 o 
   0   2  11      113.88      123.09     12.00 o 
   1   2  11     1312.17     1325.75     42.19 o 
   2   2  11     3330.36     3282.57     76.64 o 
   3   2  11     1820.45     1742.61     45.06 o 
   4   2  11     2513.08     2527.78     72.02 o 
   5   2  11     2633.98     2529.62     72.99 o 
   6   2  11      592.89      591.55     35.17 o 
   7   2  11      365.44      357.80     32.39 o 
   8   2  11        5.71       38.22     28.09 o 
   9   2  11       54.74       16.25     30.31 o 
  10   2  11      111.30       76.27     47.91 o 
 -13   3  11      281.92      280.65     80.76 o 
 -12   3  11      472.69      468.14     48.54 o 
 -11   3  11      476.40      447.75     33.03 o 
 -10   3  11     2212.83     2131.66     76.99 o 
  -9   3  11      603.32      671.84     38.80 o 
  -8   3  11      986.86      971.66     45.04 o 
  -7   3  11     1147.39     1135.39     30.16 o 
  -6   3  11     1179.60     1197.03     28.74 o 
  -5   3  11     1251.73     1252.44     29.33 o 
  -4   3  11      196.84      210.33     12.30 o 
  -3   3  11     1110.44     1125.03     28.64 o 
  -2   3  11      125.54      134.24     11.34 o 
  -1   3  11      562.97      534.90     17.29 o 
   0   3  11      591.13      557.03     17.97 o 
   1   3  11     1062.89     1011.00     29.63 o 
   2   3  11       77.31       70.63     12.82 o 
   3   3  11      644.43      574.01     24.24 o 
   4   3  11       52.21       38.16     16.32 o 
   5   3  11       56.58       79.53     18.35 o 
   6   3  11      634.28      628.92     30.26 o 
   7   3  11       25.18       40.68     26.07 o 
   8   3  11        3.44      -30.66     32.40 o 
   9   3  11        4.95       46.56     31.34 o 
  10   3  11       23.97      -27.30     34.98 o 
 -13   4  11      165.15      123.77     43.58 o 
 -12   4  11      354.07      334.22     45.75 o 
 -11   4  11     2337.04     2142.78     82.61 o 
 -10   4  11      837.59      755.14     40.53 o 
  -9   4  11      678.54      553.35     32.98 o 
  -8   4  11       49.82       13.97     19.48 o 
  -7   4  11        8.18        4.68     16.99 o 
  -6   4  11     1798.25     1777.72     49.45 o 
  -5   4  11      130.67      116.34     10.16 o 
  -4   4  11      116.42      135.34     11.82 o 
  -3   4  11     4558.11     4575.08     94.17 o 
  -2   4  11     7610.72     7571.29    152.90 o 
  -1   4  11     2428.89     2304.60     50.44 o 
   0   4  11     5566.43     5457.52    111.52 o 
   1   4  11     1374.85     1337.13     33.33 o 
   2   4  11      535.82      525.79     20.30 o 
   3   4  11        0.80        7.51     14.07 o 
   4   4  11       72.99       95.75     18.21 o 
   5   4  11      166.95      162.50     20.94 o 
   6   4  11      463.83      492.46     27.20 o 
   7   4  11     1584.74     1541.73     68.09 o 
   8   4  11     1332.32     1386.01     64.46 o 
   9   4  11     1188.53     1194.35     61.39 o 
 -13   5  11       15.47      -51.75     62.62 o 
 -12   5  11       86.86       13.45     59.77 o 
 -11   5  11      113.16       98.95     43.45 o 
 -10   5  11     1176.78     1056.23     51.82 o 
  -9   5  11     1685.43     1658.91     67.70 o 
  -8   5  11     1228.37     1175.92     48.83 o 
  -7   5  11     1963.80     1997.84     58.64 o 
  -6   5  11      361.70      368.64     18.50 o 
  -5   5  11      165.01      175.42     14.56 o 
  -4   5  11      322.46      306.51     20.49 o 
  -3   5  11      323.16      300.44     22.86 o 
  -2   5  11       32.80       51.79     10.91 o 
  -1   5  11      254.84      232.00     13.28 o 
   0   5  11      541.92      509.86     20.01 o 
   1   5  11     1215.71     1138.82     50.43 o 
   2   5  11      528.72      574.08     20.23 o 
   3   5  11      268.93      259.43     22.91 o 
   4   5  11        9.54       18.75     14.95 o 
   5   5  11       14.83       41.81     25.66 o 
   6   5  11      421.78      461.46     32.03 o 
   7   5  11      151.90      187.03     25.99 o 
   8   5  11       61.61       64.30     32.08 o 
   9   5  11        8.38       10.58     41.76 o 
 -12   6  11      152.78      190.46     41.98 o 
 -11   6  11       65.16       95.26     39.99 o 
 -10   6  11       19.48       -6.97     22.33 o 
  -9   6  11      100.04      101.79     27.17 o 
  -8   6  11      132.62      119.06     24.42 o 
  -7   6  11      687.39      662.04     37.66 o 
  -6   6  11      377.27      369.26     18.96 o 
  -5   6  11      145.39      144.53     18.75 o 
  -4   6  11      205.57      181.13     18.99 o 
  -3   6  11      178.15      196.78     21.67 o 
  -2   6  11       73.99       72.54     16.19 o 
  -1   6  11       25.86       27.17     12.34 o 
   0   6  11       24.85       29.25     12.78 o 
   1   6  11      164.63      163.54     15.21 o 
   2   6  11      315.53      291.93     17.89 o 
   3   6  11       60.30       37.29     13.98 o 
   4   6  11      851.30      831.55     30.32 o 
   5   6  11      337.51      380.12     22.78 o 
   6   6  11       72.44       50.06     19.74 o 
   7   6  11       52.96       58.46     23.77 o 
   8   6  11        2.51       15.68     31.06 o 
   9   6  11        0.93        1.39     35.26 o 
 -11   7  11        1.44      -17.31     25.33 o 
 -10   7  11      289.06      326.29     33.99 o 
  -9   7  11     1005.40     1072.59     51.25 o 
  -8   7  11     1569.48     1586.62     82.99 o 
  -7   7  11     1407.78     1480.07     48.22 o 
  -6   7  11       44.39       31.26     25.79 o 
  -5   7  11      543.76      512.29     29.62 o 
  -4   7  11     1474.00     1400.98     48.02 o 
  -3   7  11     1134.60     1063.27     39.66 o 
  -2   7  11       14.38       16.06     16.71 o 
  -1   7  11      103.56      141.41     18.77 o 
   0   7  11     1002.50      953.17     36.91 o 
   1   7  11     1091.35     1045.35     33.93 o 
   2   7  11      851.01      784.73     28.22 o 
   3   7  11      224.90      217.39     16.32 o 
   4   7  11     1061.62     1018.69     36.00 o 
   5   7  11       36.37       23.04     18.97 o 
   6   7  11      627.59      610.42     32.05 o 
   7   7  11      125.17      138.90     26.17 o 
   8   7  11        4.94      -18.09     43.99 o 
 -11   8  11      254.45      269.62     37.72 o 
 -10   8  11      506.43      439.88     42.12 o 
  -9   8  11       13.59       45.21     26.85 o 
  -8   8  11       33.85       23.03     21.15 o 
  -7   8  11        4.65      -18.11     26.69 o 
  -6   8  11      228.00      223.16     29.53 o 
  -5   8  11      375.34      309.41     24.44 o 
  -4   8  11       89.46      116.54     20.42 o 
  -3   8  11     1012.59      977.90     38.85 o 
  -2   8  11      178.19      173.92     40.55 o 
  -1   8  11     1732.58     1626.34     53.06 o 
   0   8  11      591.59      611.09     28.92 o 
   1   8  11       90.01      108.49     21.11 o 
   2   8  11        3.23      -12.23     18.92 o 
   3   8  11      235.63      259.78     20.84 o 
   4   8  11       71.25       58.21     16.49 o 
   5   8  11      287.11      296.79     23.15 o 
   6   8  11      162.58      196.69     25.04 o 
   7   8  11      161.18      191.77     27.97 o 
 -10   9  11      203.33      227.50     33.08 o 
  -9   9  11        0.48      -24.67     33.29 o 
  -8   9  11        8.60       10.31     31.52 o 
  -7   9  11      211.43      190.60     31.35 o 
  -6   9  11      381.68      425.05     35.08 o 
  -5   9  11      290.43      333.39     32.64 o 
  -4   9  11     2671.50     2685.65     81.78 o 
  -3   9  11       75.54       91.15     20.83 o 
  -2   9  11     1092.89     1025.64     41.06 o 
  -1   9  11       34.50       60.52     19.66 o 
   0   9  11       54.77       71.25     20.26 o 
   1   9  11      154.50      150.38     22.50 o 
   2   9  11        0.32        3.99     24.96 o 
   3   9  11       24.34       32.73     19.81 o 
   4   9  11       70.85       57.01     20.71 o 
   5   9  11      203.83      201.06     31.58 o 
   6   9  11       29.19       71.16     32.20 o 
  -9  10  11        5.35      -49.09     32.73 o 
  -8  10  11       56.06       12.49     35.16 o 
  -7  10  11      635.46      644.19     51.11 o 
  -6  10  11     1854.25     1850.22     98.07 o 
  -5  10  11     1732.61     1647.58     71.23 o 
  -4  10  11      294.72      263.73     25.39 o 
  -3  10  11       85.90       77.07     24.99 o 
  -2  10  11       18.46       10.71     21.57 o 
  -1  10  11      148.25      130.06     22.71 o 
   0  10  11        7.01        3.62     22.72 o 
   1  10  11      510.69      550.05     51.85 o 
   2  10  11     1288.55     1364.46     51.65 o 
   3  10  11      636.62      701.80     31.38 o 
   4  10  11     1028.14     1113.55     41.56 o 
   5  10  11      619.89      689.58     36.61 o 
  -7  11  11        6.07        3.93     34.73 o 
  -6  11  11        2.26        1.93     33.23 o 
  -5  11  11      343.40      313.55     37.09 o 
  -4  11  11      725.19      663.89     58.47 o 
  -3  11  11      223.32      229.73     26.89 o 
  -2  11  11       76.98       94.72     25.10 o 
  -1  11  11        1.67        1.90     23.08 o 
   0  11  11        1.36       -4.78     24.64 o 
   1  11  11        7.02       18.27     31.11 o 
   2  11  11      218.66      226.19     23.85 o 
   3  11  11       83.55       66.11     22.30 o 
   4  11  11       99.25      128.81     26.77 o 
  -5  12  11       30.47       13.14     35.15 o 
  -4  12  11       79.28      102.93     34.69 o 
  -3  12  11        6.65      -14.41     31.97 o 
  -2  12  11      661.98      662.99     85.29 o 
  -1  12  11      179.26      191.39     28.43 o 
   0  12  11      303.69      296.42     45.97 o 
   1  12  11      208.33      221.43     29.47 o 
 -13   0  12       19.00       12.13     56.46 o 
 -12   0  12      639.11      746.28     83.73 o 
 -11   0  12     1812.48     2120.63    146.47 o 
 -10   0  12     2500.03     2612.78    106.16 o 
  -9   0  12     2598.70     2812.89     87.63 o 
  -8   0  12      910.39      925.74     39.53 o 
  -7   0  12      275.91      274.13     18.07 o 
  -6   0  12     1560.83     1544.59     44.27 o 
  -5   0  12       34.57       17.42     12.56 o 
  -4   0  12     5446.01     5365.30    244.02 o 
  -3   0  12      279.89      287.85     28.59 o 
  -2   0  12      519.96      473.47     25.05 o 
  -1   0  12     1649.47     1703.18     61.88 o 
   0   0  12      695.67      702.35     34.20 o 
   1   0  12      915.36      830.58     38.03 o 
   2   0  12      728.84      708.31     35.58 o 
   3   0  12     1735.15     1827.16     71.46 o 
   4   0  12     2179.71     2246.07     85.92 o 
   5   0  12     1165.07     1235.48     75.65 o 
   6   0  12      847.86      803.93     59.13 o 
   7   0  12       56.34      107.67     42.71 o 
   8   0  12       39.91        4.25     41.05 o 
   9   0  12        1.54      -52.66     48.61 o 
 -13   1  12      463.18      572.77     64.28 o 
 -12   1  12      787.88      926.19     65.06 o 
 -11   1  12      734.55      867.93     72.83 o 
 -10   1  12       37.92       41.10     21.88 o 
  -9   1  12      451.87      411.84     21.56 o 
  -8   1  12        5.23      -10.82     13.12 o 
  -7   1  12      166.80      179.50     11.87 o 
  -6   1  12      340.32      323.60     15.29 o 
  -5   1  12     6047.29     6036.86    109.14 o 
  -4   1  12       63.56       51.17     10.70 o 
  -3   1  12     7279.94     7473.19    153.73 o 
  -2   1  12     2154.69     2099.86     51.27 o 
  -1   1  12     1726.22     1727.89     43.90 o 
   0   1  12     1295.51     1179.54     33.21 o 
   1   1  12     1070.10     1013.59     34.33 o 
   2   1  12       91.91       68.88     13.60 o 
   3   1  12      234.63      244.52     16.91 o 
   4   1  12      272.37      250.25     17.98 o 
   5   1  12     1001.56     1043.01     40.40 o 
   6   1  12     1048.83     1047.01     50.84 o 
   7   1  12      660.40      669.32     70.89 o 
   8   1  12      350.43      327.95     35.88 o 
   9   1  12      139.42      111.34     72.79 o 
 -13   2  12      194.35      200.46     46.25 o 
 -12   2  12       29.66       25.86     37.28 o 
 -11   2  12      318.43      308.43     44.48 o 
 -10   2  12       29.11       27.41     24.60 o 
  -9   2  12      321.92      349.25     20.65 o 
  -8   2  12       23.26       11.54     13.30 o 
  -7   2  12      450.29      471.13     16.52 o 
  -6   2  12      754.84      780.28     22.72 o 
  -5   2  12      253.97      260.91     12.30 o 
  -4   2  12     1016.52     1028.03     27.83 o 
  -3   2  12      619.69      642.96     20.78 o 
  -2   2  12      394.25      380.35     17.68 o 
  -1   2  12     1441.27     1486.22     39.34 o 
   0   2  12     1255.12     1207.21     33.98 o 
   1   2  12      333.92      368.16     17.29 o 
   2   2  12      375.34      386.17     18.02 o 
   3   2  12      432.88      388.35     21.62 o 
   4   2  12      189.00      197.70     19.21 o 
   5   2  12        4.93      -17.39     25.16 o 
   6   2  12        1.68       26.32     25.35 o 
   7   2  12      516.10      535.84     38.52 o 
   8   2  12      405.03      453.47     39.72 o 
   9   2  12      218.39      227.17     37.48 o 
 -13   3  12      784.35      765.02     60.88 o 
 -12   3  12      155.63      159.38     43.77 o 
 -11   3  12      494.08      508.05     87.70 o 
 -10   3  12        1.07      -29.52     22.56 o 
  -9   3  12      791.00      755.25     32.22 o 
  -8   3  12     2382.24     2329.39     66.86 o 
  -7   3  12     2332.58     2275.59     46.54 o 
  -6   3  12      539.44      549.70     21.51 o 
  -5   3  12       63.68       52.44     11.96 o 
  -4   3  12      339.42      361.13     16.68 o 
  -3   3  12     2224.69     2172.26     48.42 o 
  -2   3  12     1213.14     1235.86     31.88 o 
  -1   3  12       12.06        3.27     11.01 o 
   0   3  12       65.09       77.87     16.98 o 
   1   3  12     1403.49     1364.10     37.64 o 
   2   3  12     2348.14     2114.53     53.09 o 
   3   3  12      475.40      475.73     36.57 o 
   4   3  12      142.28      159.28     19.41 o 
   5   3  12      345.18      299.01     23.70 o 
   6   3  12      153.43      169.03     22.94 o 
   7   3  12       72.48       59.51     26.94 o 
   8   3  12       26.41       16.12     70.68 o 
   9   3  12        1.56        6.31     33.80 o 
 -12   4  12       16.67        6.54     36.80 o 
 -11   4  12       54.67       48.16     36.85 o 
 -10   4  12      241.11      198.58     28.92 o 
  -9   4  12      220.53      216.57     23.64 o 
  -8   4  12       85.92       98.34     19.56 o 
  -7   4  12      115.97      137.87     26.57 o 
  -6   4  12      208.26      170.65     19.92 o 
  -5   4  12       52.76       31.79     17.07 o 
  -4   4  12        6.26      -14.83     11.21 o 
  -3   4  12        0.07        2.49     11.02 o 
  -2   4  12        3.37       -6.64     11.13 o 
  -1   4  12       59.06       91.12     11.95 o 
   0   4  12       39.08       44.59     11.59 o 
   1   4  12       17.78       -2.17     12.36 o 
   2   4  12       29.79       -0.13     15.88 o 
   3   4  12        7.74        2.76     16.06 o 
   4   4  12     1098.59     1103.49     36.46 o 
   5   4  12       30.44       71.49     19.99 o 
   6   4  12       15.97       22.05     21.51 o 
   7   4  12      205.25      229.16     32.09 o 
   8   4  12       57.34       40.98     32.96 o 
   9   4  12       20.65       64.05     64.97 o 
 -12   5  12       27.57      -25.72     37.80 o 
 -11   5  12       23.69      -18.29     26.70 o 
 -10   5  12      222.75      252.59     30.27 o 
  -9   5  12      861.62      884.49     36.52 o 
  -8   5  12     3030.92     3088.58     95.14 o 
  -7   5  12     1330.36     1436.67     64.07 o 
  -6   5  12     1029.26     1058.74     41.90 o 
  -5   5  12      336.84      369.00     24.06 o 
  -4   5  12      150.73      126.99     18.26 o 
  -3   5  12       86.58      101.80     17.30 o 
  -2   5  12       81.52       62.79     12.17 o 
  -1   5  12      590.01      603.57     20.34 o 
   0   5  12     1057.04     1080.19     33.88 o 
   1   5  12     1526.50     1555.63     46.79 o 
   2   5  12     1895.48     1905.59     51.46 o 
   3   5  12     1291.48     1297.73     39.78 o 
   4   5  12      428.87      432.07     23.48 o 
   5   5  12        1.79       -7.17     17.99 o 
   6   5  12      161.33      158.22     21.33 o 
   7   5  12        1.05       26.17     25.38 o 
   8   5  12        1.15        1.00     50.33 o 
 -11   6  12        3.46       -7.22     28.10 o 
 -10   6  12       98.29       63.68     37.24 o 
  -9   6  12      279.20      239.37     26.17 o 
  -8   6  12      131.71       97.63     29.11 o 
  -7   6  12     1103.55     1024.07     67.34 o 
  -6   6  12      950.69      983.48     39.87 o 
  -5   6  12     2617.83     2649.11     78.24 o 
  -4   6  12      377.84      369.31     23.08 o 
  -3   6  12       84.64       81.78     18.23 o 
  -2   6  12       65.78       72.46     18.38 o 
  -1   6  12     2233.94     2319.35     69.33 o 
   0   6  12      634.91      648.24     37.20 o 
   1   6  12      682.58      683.67     42.51 o 
   2   6  12      401.51      403.84     20.68 o 
   3   6  12       83.90       88.66     17.02 o 
   4   6  12     1029.74      973.81     34.04 o 
   5   6  12       30.14       16.91     19.46 o 
   6   6  12       49.43       66.17     20.86 o 
   7   6  12      736.64      803.88     60.47 o 
   8   6  12      220.91      285.87     38.83 o 
 -11   7  12       82.27       73.76     27.93 o 
 -10   7  12       16.85        9.36     26.00 o 
  -9   7  12      206.33      163.53     46.72 o 
  -8   7  12      257.53      260.09     32.29 o 
  -7   7  12      798.07      807.44     44.11 o 
  -6   7  12     1245.18     1240.51     59.07 o 
  -5   7  12     1436.65     1367.19     48.90 o 
  -4   7  12      270.71      260.20     23.09 o 
  -3   7  12      660.54      555.73     27.79 o 
  -2   7  12      239.58      254.92     30.56 o 
  -1   7  12      407.47      444.27     32.06 o 
   0   7  12     1007.70      997.46     39.27 o 
   1   7  12      785.17      792.37     53.83 o 
   2   7  12     1282.68     1260.41     38.89 o 
   3   7  12     1170.92     1184.59     38.54 o 
   4   7  12        8.37        6.97     17.62 o 
   5   7  12      182.70      196.56     22.59 o 
   6   7  12      107.99      145.93     25.61 o 
   7   7  12      191.76      196.90     29.54 o 
 -10   8  12      337.71      302.89     55.74 o 
  -9   8  12      737.18      743.36     48.20 o 
  -8   8  12      110.07      144.29     32.91 o 
  -7   8  12      122.59      128.50     49.58 o 
  -6   8  12      655.03      640.79     40.33 o 
  -5   8  12      357.13      340.08     26.47 o 
  -4   8  12      476.23      426.29     26.37 o 
  -3   8  12      234.85      234.55     32.53 o 
  -2   8  12       64.84       70.56     24.92 o 
  -1   8  12      131.38      143.01     22.00 o 
   0   8  12      140.85      122.16     20.98 o 
   1   8  12      116.83      105.83     22.71 o 
   2   8  12        9.23      -14.12     18.15 o 
   3   8  12     1062.49     1095.92     44.27 o 
   4   8  12      210.37      227.78     39.68 o 
   5   8  12      517.67      568.86     28.20 o 
   6   8  12      135.07      145.57     27.46 o 
  -9   9  12        0.55      -22.52     33.59 o 
  -8   9  12      181.06      153.75     66.06 o 
  -7   9  12      255.24      295.87     68.35 o 
  -6   9  12       20.43      -18.28     29.64 o 
  -5   9  12      256.65      221.37     25.89 o 
  -4   9  12      193.84      180.44     24.64 o 
  -3   9  12      744.11      772.62     55.62 o 
  -2   9  12     1165.73     1124.83     66.11 o 
  -1   9  12      250.81      235.98     25.63 o 
   0   9  12       13.37       13.25     20.91 o 
   1   9  12       10.49       30.26     24.20 o 
   2   9  12      172.25      177.57     30.33 o 
   3   9  12      400.25      395.39     29.09 o 
   4   9  12       59.79       84.10     26.69 o 
   5   9  12      335.69      399.62     45.91 o 
  -8  10  12        2.15       39.37     36.23 o 
  -7  10  12       58.80       53.04     34.31 o 
  -6  10  12       33.39       -2.05     31.38 o 
  -5  10  12       26.74       55.20     43.75 o 
  -4  10  12       15.08        2.83     22.55 o 
  -3  10  12       49.00       40.83     24.10 o 
  -2  10  12        1.07        5.09     22.81 o 
  -1  10  12        0.32       25.49     22.75 o 
   0  10  12      106.38      126.86     25.39 o 
   1  10  12        3.57       23.00     22.27 o 
   2  10  12        0.03      -19.20     21.31 o 
   3  10  12       54.08       48.03     25.99 o 
   4  10  12      243.73      220.15     68.49 o 
  -6  11  12       10.68       24.39     36.22 o 
  -5  11  12      313.45      356.37     38.53 o 
  -4  11  12      145.23      144.27     35.17 o 
  -3  11  12     1609.74     1693.41     61.00 o 
  -2  11  12      125.66      152.75     27.65 o 
  -1  11  12      250.62      231.33     27.55 o 
   0  11  12        3.98      -36.96     24.64 o 
   1  11  12        1.48       -0.99     38.39 o 
   2  11  12      474.40      449.93     30.47 o 
 -12   1  13      508.62      582.81     63.83 o 
 -11   1  13     1689.79     1671.39     69.89 o 
 -10   1  13        4.36      -27.55     21.99 o 
  -9   1  13        5.41        2.49     17.06 o 
  -8   1  13      772.85      780.19     24.44 o 
  -7   1  13     1219.12     1290.68     28.62 o 
  -6   1  13      322.39      326.22     14.50 o 
  -5   1  13       34.97       39.55     11.59 o 
  -4   1  13      826.60      857.07     27.20 o 
  -3   1  13      304.73      296.05     14.84 o 
  -2   1  13     2617.56     2571.95     62.09 o 
  -1   1  13     2351.75     2301.01     56.08 o 
   0   1  13      696.96      684.29     24.09 o 
   1   1  13      401.85      370.42     18.63 o 
   2   1  13        3.11        5.53     14.16 o 
   3   1  13      492.41      456.62     21.65 o 
   4   1  13       61.60       76.22     19.17 o 
   5   1  13       44.26       51.07     20.58 o 
   6   1  13       57.13       65.67     27.44 o 
   7   1  13     1471.09     1375.71     64.19 o 
   8   1  13      268.35      188.37     35.12 o 
 -12   2  13       99.26       98.62     54.97 o 
 -11   2  13      857.28      891.16     47.21 o 
 -10   2  13     1967.86     2123.30     66.42 o 
  -9   2  13     2536.68     2560.56     74.11 o 
  -8   2  13     1997.61     2082.48     48.57 o 
  -7   2  13      366.47      404.61     15.81 o 
  -6   2  13        6.46        4.70     12.17 o 
  -5   2  13       64.21       70.49     13.76 o 
  -4   2  13      195.92      200.56     13.97 o 
  -3   2  13       29.40       19.38     12.17 o 
  -2   2  13      750.74      741.55     23.85 o 
  -1   2  13     1194.21     1173.23     34.12 o 
   0   2  13     2645.28     2632.18     63.63 o 
   1   2  13     1768.26     1673.15     44.29 o 
   2   2  13      599.08      605.83     22.96 o 
   3   2  13        5.11      -12.76     14.86 o 
   4   2  13       12.97      -17.66     17.20 o 
   5   2  13      102.60       92.52     20.83 o 
   6   2  13      202.19      251.25     30.19 o 
   7   2  13       55.05       34.41     30.11 o 
   8   2  13        0.74      -48.96     32.64 o 
 -12   3  13      199.68      141.95     52.31 o 
 -11   3  13        0.76        1.85     39.74 o 
 -10   3  13       25.75       28.25     23.15 o 
  -9   3  13       29.29        5.15     21.06 o 
  -8   3  13      150.84      160.85     24.90 o 
  -7   3  13      496.31      503.97     21.71 o 
  -6   3  13       80.11       86.77     13.19 o 
  -5   3  13       51.05       53.09     12.67 o 
  -4   3  13     1556.73     1598.94     38.60 o 
  -3   3  13        5.81       -7.02     11.99 o 
  -2   3  13      212.37      210.65     14.55 o 
  -1   3  13      232.00      247.28     14.80 o 
   0   3  13      579.68      562.92     23.63 o 
   1   3  13      433.67      465.85     20.26 o 
   2   3  13     2657.72     2606.59     63.68 o 
   3   3  13      351.36      380.44     23.75 o 
   4   3  13      938.08      902.88     37.67 o 
   5   3  13      440.89      429.62     27.17 o 
   6   3  13      210.04      205.93     25.02 o 
   7   3  13      550.08      515.05     39.07 o 
   8   3  13      196.15      271.29     37.90 o 
 -12   4  13      354.18      274.85     78.19 o 
 -11   4  13        2.39      -24.60     23.40 o 
 -10   4  13      361.66      292.23     31.49 o 
  -9   4  13      230.25      253.36     23.65 o 
  -8   4  13       13.65       -4.74     22.84 o 
  -7   4  13      948.80      967.39     36.53 o 
  -6   4  13     3087.72     3126.04     90.52 o 
  -5   4  13     5803.73     5764.64    155.64 o 
  -4   4  13     1677.79     1705.87     40.75 o 
  -3   4  13     1958.09     1968.00     45.50 o 
  -2   4  13       28.95        3.35     12.23 o 
  -1   4  13       53.94       50.39     12.68 o 
   0   4  13      228.69      240.00     16.08 o 
   1   4  13       41.44       42.64     14.01 o 
   2   4  13      416.15      414.68     21.04 o 
   3   4  13      701.06      675.32     40.27 o 
   4   4  13      106.82      166.29     22.00 o 
   5   4  13     1362.15     1335.82     43.13 o 
   6   4  13       51.80       35.17     23.29 o 
   7   4  13      327.70      334.10     36.86 o 
   8   4  13        1.40        1.16     39.04 o 
 -11   5  13       62.41       60.38     25.86 o 
 -10   5  13      227.48      169.63     40.29 o 
  -9   5  13       59.63       53.83     25.86 o 
  -8   5  13      473.00      497.66     32.84 o 
  -7   5  13     2119.65     2052.25     81.48 o 
  -6   5  13      125.46      153.45     22.36 o 
  -5   5  13      907.15      888.35     37.11 o 
  -4   5  13       15.96       42.38     18.52 o 
  -3   5  13      767.96      707.36     30.29 o 
  -2   5  13       34.79       11.38     14.88 o 
  -1   5  13        0.45       -3.93     13.47 o 
   0   5  13      209.72      221.36     17.36 o 
   1   5  13      594.93      589.13     23.76 o 
   2   5  13     1258.94     1273.66     46.23 o 
   3   5  13      433.43      452.78     23.07 o 
   4   5  13      598.71      704.58     27.90 o 
   5   5  13      389.47      407.20     24.41 o 
   6   5  13        1.81      -32.18     21.45 o 
   7   5  13       17.62       54.69     32.57 o 
 -11   6  13        3.56      -38.42     30.50 o 
 -10   6  13      324.91      324.86     34.05 o 
  -9   6  13      169.60      166.38     29.46 o 
  -8   6  13      179.30      194.70     41.23 o 
  -7   6  13        0.41       22.37     26.63 o 
  -6   6  13        5.50       40.50     21.39 o 
  -5   6  13        3.20       -6.17     20.05 o 
  -4   6  13       38.59       23.81     19.96 o 
  -3   6  13      110.93       86.66     19.27 o 
  -2   6  13       81.55       38.30     18.67 o 
  -1   6  13      316.00      270.37     22.79 o 
   0   6  13       42.02       26.66     18.79 o 
   1   6  13      428.80      394.94     25.11 o 
   2   6  13      102.37       74.26     17.07 o 
   3   6  13       92.34       83.29     17.96 o 
   4   6  13        5.27      -21.69     18.04 o 
   5   6  13       29.94       11.87     20.60 o 
   6   6  13       11.91       15.92     20.88 o 
   7   6  13        4.08       20.21     26.59 o 
 -10   7  13       17.81       -6.86     45.26 o 
  -9   7  13        1.17      -25.87     79.21 o 
  -8   7  13      555.41      539.00    119.03 o 
  -7   7  13      525.13      504.31     47.48 o 
  -6   7  13      820.58      849.46     36.83 o 
  -5   7  13        1.74        5.57     20.60 o 
  -4   7  13       31.08       22.01     20.60 o 
  -3   7  13      840.78      707.25     43.54 o 
  -2   7  13      264.79      273.98     56.42 o 
  -1   7  13      374.46      364.89     24.84 o 
   0   7  13       24.77      -30.94     20.63 o 
   1   7  13      238.00      263.08     24.43 o 
   2   7  13      538.22      554.69     34.03 o 
   3   7  13       68.06       66.19     18.93 o 
   4   7  13      616.46      589.83     27.47 o 
   5   7  13       90.60      114.71     22.65 o 
   6   7  13      108.21      118.59     27.14 o 
  -9   8  13       49.53       19.60     35.26 o 
  -8   8  13       50.41       37.29     63.43 o 
  -7   8  13       50.32       80.54     34.12 o 
  -6   8  13      170.99      201.75     34.56 o 
  -5   8  13      742.68      798.88     35.96 o 
  -4   8  13      554.61      610.45     50.34 o 
  -3   8  13      289.86      330.86     26.36 o 
  -2   8  13      291.42      311.66     25.70 o 
  -1   8  13       16.46       32.86     20.85 o 
   0   8  13       15.09       25.28     21.54 o 
   1   8  13       76.23       43.06     22.10 o 
   2   8  13       29.16       36.03     36.95 o 
   3   8  13       59.33       41.52     23.64 o 
   4   8  13       68.95       10.30     26.09 o 
   5   8  13      254.65      201.25     28.89 o 
  -8   9  13        4.17      -30.97     31.81 o 
  -7   9  13      193.43      223.18     35.87 o 
  -6   9  13        9.00       13.41     30.15 o 
  -5   9  13       77.30       80.00     25.20 o 
  -4   9  13      234.47      211.13     31.38 o 
  -3   9  13      310.62      326.56     28.06 o 
  -2   9  13      615.80      586.38     32.00 o 
  -1   9  13      393.71      447.78     36.71 o 
   0   9  13      312.46      307.49     38.48 o 
   1   9  13       47.24       50.22     24.50 o 
   2   9  13       50.78       66.27     26.92 o 
   3   9  13       43.52       53.45     25.66 o 
   4   9  13      176.32      211.06     29.72 o 
  -6  10  13      302.32      355.64     93.77 o 
  -5  10  13      595.67      569.77     97.42 o 
  -4  10  13      232.62      282.00     28.28 o 
  -3  10  13       93.75       89.51     25.05 o 
  -2  10  13       77.79      110.12     26.25 o 
  -1  10  13      573.31      553.38     58.12 o 
   0  10  13     1045.14     1129.72     51.90 o 
   1  10  13      398.30      391.94     48.63 o 
   2  10  13      271.42      298.12     30.58 o 
  -3  11  13       32.60       29.38     28.23 o 
  -2  11  13      128.62      138.93     28.79 o 
  -1  11  13      264.45      278.06     31.63 o 
 -12   0  14       41.02      -19.56     59.54 o 
 -11   0  14      114.72       57.42     37.28 o 
 -10   0  14      776.71      870.10     52.97 o 
  -9   0  14     2059.81     2136.63     72.87 o 
  -8   0  14     2590.18     2748.59    100.83 o 
  -7   0  14     2370.31     2585.12     76.04 o 
  -6   0  14      264.41      290.05     22.23 o 
  -5   0  14      186.79      151.04     20.17 o 
  -4   0  14      402.91      398.87     31.70 o 
  -3   0  14       18.39       18.08     21.28 o 
  -2   0  14        8.21       34.44     19.39 o 
  -1   0  14     2073.64     2010.50     72.23 o 
   0   0  14     2878.79     2822.81    103.42 o 
   1   0  14     3560.30     3700.66    161.91 o 
   2   0  14     3217.37     3020.11    208.72 o 
   3   0  14     1032.23     1047.89     61.34 o 
   4   0  14       75.78       68.35     26.27 o 
   5   0  14       57.61       60.89     38.05 o 
   6   0  14        0.65      -45.88     42.05 o 
   7   0  14       25.89       55.81     41.83 o 
 -12   1  14       20.52        2.15     31.99 o 
 -11   1  14       18.22       57.49     30.64 o 
 -10   1  14       40.48       -7.14     26.71 o 
  -9   1  14       12.82      -18.59     21.57 o 
  -8   1  14      388.31      404.40     21.27 o 
  -7   1  14      532.68      544.86     19.43 o 
  -6   1  14      462.95      504.67     18.44 o 
  -5   1  14     3171.91     3217.15     69.50 o 
  -4   1  14        6.00        3.64     13.05 o 
  -3   1  14       42.41       36.70     12.76 o 
  -2   1  14      239.63      252.54     16.69 o 
  -1   1  14      223.49      249.45     17.08 o 
   0   1  14       77.72       96.96     15.14 o 
   1   1  14        2.51        3.83     15.13 o 
   2   1  14      411.34      355.64     19.63 o 
   3   1  14        2.05        2.68     16.78 o 
   4   1  14        2.33      -10.79     19.41 o 
   5   1  14       36.38       55.96     23.13 o 
   6   1  14      552.42      582.69     95.92 o 
   7   1  14       18.17       52.33     30.68 o 
 -12   2  14      180.66      125.48     35.81 o 
 -11   2  14      225.25      175.36     47.63 o 
 -10   2  14      128.18      131.86     30.40 o 
  -9   2  14       29.15       25.30     25.81 o 
  -8   2  14       37.50       58.85     19.69 o 
  -7   2  14       36.81       36.86     12.85 o 
  -6   2  14      120.58      116.08     14.85 o 
  -5   2  14      703.96      713.66     26.96 o 
  -4   2  14     2068.04     2062.78     48.20 o 
  -3   2  14      876.75      880.11     27.59 o 
  -2   2  14      659.12      611.84     21.63 o 
  -1   2  14      374.23      378.05     18.52 o 
   0   2  14       43.99       23.49     14.35 o 
   1   2  14       81.31       54.89     15.44 o 
   2   2  14        1.79        5.13     15.69 o 
   3   2  14      100.73      131.62     22.83 o 
   4   2  14      543.23      553.44     28.29 o 
   5   2  14      420.60      447.44     29.18 o 
   6   2  14      265.78      274.95     33.90 o 
   7   2  14      273.16      308.18     36.37 o 
 -11   3  14      555.70      550.75     47.38 o 
 -10   3  14     1037.45     1098.52     67.18 o 
  -9   3  14        3.12      -10.48     24.66 o 
  -8   3  14       37.81       51.00     24.44 o 
  -7   3  14      513.36      556.57     23.24 o 
  -6   3  14     1763.87     1831.27     53.46 o 
  -5   3  14      621.34      681.29     32.34 o 
  -4   3  14       26.84       46.64     17.50 o 
  -3   3  14      148.03      162.98     14.97 o 
  -2   3  14     1801.17     1765.28     42.43 o 
  -1   3  14      872.17      872.51     27.82 o 
   0   3  14       38.80       34.68     14.34 o 
   1   3  14       31.86       44.23     14.42 o 
   2   3  14      250.19      253.58     19.09 o 
   3   3  14      699.35      621.93     29.13 o 
   4   3  14      145.42      144.56     21.86 o 
   5   3  14       73.52       91.78     23.12 o 
   6   3  14        1.85       -7.14     22.87 o 
   7   3  14       49.98      -14.88     30.88 o 
 -11   4  14       13.24       23.89     30.51 o 
 -10   4  14       88.56       99.00     28.45 o 
  -9   4  14       91.09       54.38     26.88 o 
  -8   4  14      165.15      180.40     25.97 o 
  -7   4  14       19.94       13.72     19.26 o 
  -6   4  14      993.87     1059.93     38.38 o 
  -5   4  14      272.75      270.86     23.86 o 
  -4   4  14        1.21      -20.53     19.39 o 
  -3   4  14       99.17       99.60     14.59 o 
  -2   4  14       23.96       33.39     13.60 o 
  -1   4  14      324.65      346.59     17.13 o 
   0   4  14      590.27      629.83     30.59 o 
   1   4  14       35.15       58.13     17.15 o 
   2   4  14      190.74      171.12     18.44 o 
   3   4  14       23.76       31.99     17.54 o 
   4   4  14       16.48       15.46     19.26 o 
   5   4  14        9.67        6.83     20.15 o 
   6   4  14        2.10      -33.63     22.42 o 
   7   4  14       24.13       46.40     30.18 o 
 -10   5  14      535.90      589.88     39.73 o 
  -9   5  14      146.51      123.87     28.15 o 
  -8   5  14        2.40      -14.86     25.17 o 
  -7   5  14       11.77       33.74     22.96 o 
  -6   5  14     1334.05     1253.48     47.07 o 
  -5   5  14       25.99       44.90     21.06 o 
  -4   5  14       25.02       32.42     20.37 o 
  -3   5  14       70.36       68.26     22.67 o 
  -2   5  14     1930.66     1803.81     69.33 o 
  -1   5  14      170.56      194.27     20.79 o 
   0   5  14      167.61      156.56     17.66 o 
   1   5  14       46.14       76.13     16.53 o 
   2   5  14        2.72       23.87     17.69 o 
   3   5  14      892.49      926.39     41.46 o 
   4   5  14        5.61       18.89     19.81 o 
   5   5  14      141.58      176.55     25.48 o 
   6   5  14       63.20       80.43     24.92 o 
 -10   6  14       87.93       89.38     30.81 o 
  -9   6  14      168.38      169.10     61.89 o 
  -8   6  14       44.15       41.12     34.44 o 
  -7   6  14      118.07      115.00     33.38 o 
  -6   6  14      322.63      398.87     40.79 o 
  -5   6  14      673.57      700.15     39.49 o 
  -4   6  14     3563.73     3468.73     99.78 o 
  -3   6  14     2500.08     2539.91     76.28 o 
  -2   6  14      771.33      796.54     33.77 o 
  -1   6  14       76.07      117.00     21.31 o 
   0   6  14       42.11       29.59     21.40 o 
   1   6  14        1.66       -7.07     20.89 o 
   2   6  14      143.73      137.40     20.09 o 
   3   6  14       13.39        2.63     19.18 o 
   4   6  14     1253.43     1229.93     51.37 o 
   5   6  14      267.89      252.11     24.95 o 
  -9   7  14      103.01       82.30     36.07 o 
  -8   7  14       60.78       45.07     34.07 o 
  -7   7  14      282.38      238.36     35.79 o 
  -6   7  14       50.28       37.53     24.02 o 
  -5   7  14       60.17       60.91     24.10 o 
  -4   7  14        0.64       14.84     21.70 o 
  -3   7  14       34.24       24.97     21.41 o 
  -2   7  14       19.62       13.92     20.58 o 
  -1   7  14      121.32       79.86     22.92 o 
   0   7  14        9.41       13.44     31.75 o 
   1   7  14        4.80       32.73     22.50 o 
   2   7  14       31.66       16.72     24.14 o 
   3   7  14       35.73       20.28     24.92 o 
   4   7  14      136.93      189.72     27.96 o 
   5   7  14       90.22      120.94     23.14 o 
  -8   8  14      470.49      535.21     44.48 o 
  -7   8  14      888.77      883.91     82.77 o 
  -6   8  14        2.14        6.94     31.51 o 
  -5   8  14      244.55      220.61     26.99 o 
  -4   8  14      355.97      403.01     29.01 o 
  -3   8  14       18.75       53.70     23.57 o 
  -2   8  14       90.37       98.17     24.06 o 
  -1   8  14      387.20      413.08     28.71 o 
   0   8  14     1072.26     1106.88     89.79 o 
   1   8  14      651.32      733.11     36.21 o 
   2   8  14      219.39      303.18     50.39 o 
   3   8  14      608.48      579.35     50.30 o 
   4   8  14       76.66       75.93     27.85 o 
  -6   9  14      195.24      168.44     74.26 o 
  -5   9  14     1374.20     1346.45     52.65 o 
  -4   9  14        8.17       -2.88     25.75 o 
  -3   9  14      196.89      252.57     54.25 o 
  -2   9  14      330.21      363.22     30.69 o 
  -1   9  14      303.07      356.92     44.62 o 
   0   9  14      166.04      140.26     25.43 o 
   1   9  14        3.32        6.45     25.58 o 
   2   9  14      174.26      209.18     28.86 o 
  -4  10  14        3.99       15.70     26.72 o 
  -3  10  14       20.06       71.25     26.30 o 
  -2  10  14       40.57       61.23     26.98 o 
  -1  10  14       61.79       57.53     27.75 o 
 -11   1  15      451.18      554.43     61.30 o 
 -10   1  15       58.25       17.52     48.10 o 
  -9   1  15      108.19       88.55     35.88 o 
  -8   1  15        2.40       -5.64     19.26 o 
  -7   1  15      400.81      419.18     18.91 o 
  -6   1  15     4710.27     4789.69     93.13 o 
  -5   1  15       38.46       21.78     13.57 o 
  -4   1  15     1369.80     1395.68     36.71 o 
  -3   1  15      115.09      130.65     15.64 o 
  -2   1  15       51.93       28.51     15.63 o 
  -1   1  15       58.15       36.47     15.32 o 
   0   1  15        6.45      -20.87     15.34 o 
   1   1  15      235.36      232.80     18.88 o 
   2   1  15        5.76       -2.67     17.11 o 
   3   1  15      518.94      482.03     24.52 o 
   4   1  15      591.79      571.93     29.99 o 
   5   1  15      398.63      347.38     34.73 o 
   6   1  15       98.64      112.87     31.92 o 
 -11   2  15      153.37      106.03     42.37 o 
 -10   2  15        3.36      -20.11     28.30 o 
  -9   2  15      267.30      325.79     51.26 o 
  -8   2  15      639.65      664.15     33.46 o 
  -7   2  15      974.35     1012.59     37.09 o 
  -6   2  15      180.49      220.11     16.12 o 
  -5   2  15      522.67      487.26     26.68 o 
  -4   2  15       37.07       43.20     14.90 o 
  -3   2  15      267.52      246.24     17.26 o 
  -2   2  15       93.11       84.97     14.83 o 
  -1   2  15      177.92      178.68     15.81 o 
   0   2  15      318.92      325.48     19.66 o 
   1   2  15      591.01      647.67     25.07 o 
   2   2  15      768.11      866.33     37.66 o 
   3   2  15      471.23      515.92     31.21 o 
   4   2  15      337.52      373.42     26.65 o 
   5   2  15        9.01       29.70     24.90 o 
   6   2  15       65.21       45.70     32.60 o 
 -10   3  15      332.42      346.24     52.41 o 
  -9   3  15      211.05      230.76     30.43 o 
  -8   3  15      865.94      992.97     50.95 o 
  -7   3  15      207.36      248.44     21.36 o 
  -6   3  15      350.97      355.47     26.75 o 
  -5   3  15       47.02       51.31     21.01 o 
  -4   3  15      821.18      873.00     28.30 o 
  -3   3  15      678.36      671.61     23.17 o 
  -2   3  15      201.99      213.50     16.55 o 
  -1   3  15      706.22      635.43     23.28 o 
   0   3  15      790.00      713.00     30.04 o 
   1   3  15      236.67      223.11     19.96 o 
   2   3  15      545.09      494.71     27.57 o 
   3   3  15       77.95       49.26     21.40 o 
   4   3  15       12.42       12.44     22.51 o 
   5   3  15      370.79      325.22     28.08 o 
   6   3  15        2.67       38.58     32.12 o 
 -10   4  15       18.40       51.63     29.88 o 
  -9   4  15       37.05       75.35     27.53 o 
  -8   4  15     1674.46     1766.58     65.98 o 
  -7   4  15      212.53      245.87     27.83 o 
  -6   4  15       83.02       76.91     23.12 o 
  -5   4  15       61.97       67.85     21.27 o 
  -4   4  15     1134.42     1243.05     46.23 o 
  -3   4  15      602.42      558.50     42.00 o 
  -2   4  15     2248.85     2336.19     54.24 o 
  -1   4  15      110.41      154.02     21.84 o 
   0   4  15       35.96       40.85     15.58 o 
   1   4  15        1.29        7.48     16.94 o 
   2   4  15      152.30      119.76     19.92 o 
   3   4  15       23.75       -1.08     19.05 o 
   4   4  15      143.81      179.65     23.74 o 
   5   4  15      752.51      752.88     39.97 o 
  -9   5  15      746.34      711.47     42.19 o 
  -8   5  15      219.71      241.06     29.92 o 
  -7   5  15       39.06       37.32     24.66 o 
  -6   5  15       64.44       94.68     23.34 o 
  -5   5  15        2.39        4.56     22.16 o 
  -4   5  15        5.70       -7.29     21.11 o 
  -3   5  15      116.04      105.67     23.31 o 
  -2   5  15      463.50      490.10     35.38 o 
  -1   5  15      980.92      917.55     48.21 o 
   0   5  15      753.37      762.27     36.58 o 
   1   5  15      127.21      116.43     19.00 o 
   2   5  15       14.49       33.70     19.85 o 
   3   5  15      100.25       81.48     20.28 o 
   4   5  15       97.54       86.92     22.24 o 
   5   5  15       14.70        9.90     23.20 o 
  -9   6  15      119.21      103.83     30.89 o 
  -8   6  15       88.10       73.65     29.95 o 
  -7   6  15      311.42      375.20     50.60 o 
  -6   6  15      169.02      178.13     26.49 o 
  -5   6  15      318.05      307.46     26.83 o 
  -4   6  15       30.20       58.89     33.89 o 
  -3   6  15       11.01       10.07     21.31 o 
  -2   6  15       44.76       28.47     22.22 o 
  -1   6  15       81.39      145.22     34.64 o 
   0   6  15      216.03      192.28     25.48 o 
   1   6  15       27.04       38.52     29.53 o 
   2   6  15      127.00      139.08     24.44 o 
   3   6  15       13.08       28.01     21.85 o 
   4   6  15       15.51       38.02     23.12 o 
  -8   7  15      122.44      241.54     39.13 o 
  -7   7  15      687.39      646.14     44.53 o 
  -6   7  15       13.26       -7.15     25.52 o 
  -5   7  15      462.13      428.61     30.98 o 
  -4   7  15      117.71      102.13     24.65 o 
  -3   7  15       54.87       63.46     24.11 o 
  -2   7  15      104.80      101.72     32.55 o 
  -1   7  15      590.76      596.64     53.26 o 
   0   7  15      421.07      497.59     38.30 o 
   1   7  15       50.51       64.06     28.52 o 
   2   7  15       15.38       28.74     24.38 o 
   3   7  15        5.57      -17.00     27.48 o 
  -6   8  15       65.34       62.84     27.33 o 
  -5   8  15        0.68        6.03     31.41 o 
  -4   8  15       24.87        0.48     24.95 o 
  -3   8  15       99.83       79.93     24.71 o 
  -2   8  15      182.34      264.88     28.03 o 
  -1   8  15        4.32        0.10     24.33 o 
   0   8  15        6.26        7.15     37.90 o 
   1   8  15       40.27       41.83     26.51 o 
  -3   9  15       66.06       85.45     27.53 o 
  -2   9  15       67.89       86.04     26.01 o 
  -1   9  15       25.52       48.00     26.29 o 
  -9   0  16       62.46      -24.33     46.26 o 
  -8   0  16        2.40        4.09     30.41 o 
  -7   0  16       20.80       11.84     23.16 o 
  -6   0  16      386.62      336.90     29.90 o 
  -5   0  16        6.44      -26.26     20.60 o 
  -4   0  16     1233.15     1234.69     46.91 o 
  -3   0  16      968.39      921.33     44.46 o 
  -2   0  16      611.72      633.25     35.38 o 
  -1   0  16      829.52      703.78     38.16 o 
   0   0  16      351.27      253.81     54.23 o 
   1   0  16      419.27      421.78     33.14 o 
   2   0  16       11.85        1.05     24.68 o 
   3   0  16      524.54      587.77     37.81 o 
   4   0  16      150.11      203.16     32.76 o 
   5   0  16      122.27      105.17     42.90 o 
 -10   1  16      105.43       80.95     51.13 o 
  -9   1  16        5.70      -46.91     31.27 o 
  -8   1  16       18.45        8.04     24.47 o 
  -7   1  16      539.99      559.63     22.48 o 
  -6   1  16      115.02      153.66     16.39 o 
  -5   1  16     1346.82     1385.45     35.34 o 
  -4   1  16      316.60      388.16     20.15 o 
  -3   1  16      440.43      444.87     20.48 o 
  -2   1  16      376.36      381.57     21.05 o 
  -1   1  16      250.32      282.85     20.16 o 
   0   1  16        7.85      -10.06     17.50 o 
   1   1  16      477.51      457.71     23.87 o 
   2   1  16       59.13       63.00     19.91 o 
   3   1  16      375.07      423.10     24.52 o 
   4   1  16      412.89      414.96     29.24 o 
   5   1  16      149.28      178.95     33.28 o 
 -10   2  16       34.61      -45.21     51.02 o 
  -9   2  16      163.69      176.32     33.46 o 
  -8   2  16      454.48      440.58     39.95 o 
  -7   2  16      594.89      602.94     27.98 o 
  -6   2  16      760.86      766.87     30.35 o 
  -5   2  16        2.87       16.30     16.29 o 
  -4   2  16       13.21      -10.43     16.14 o 
  -3   2  16      132.33      141.62     20.99 o 
  -2   2  16        7.40        4.13     15.84 o 
  -1   2  16       24.12       29.78     16.10 o 
   0   2  16       26.13       22.85     18.45 o 
   1   2  16       42.54       15.00     17.95 o 
   2   2  16       55.19       22.36     19.37 o 
   3   2  16       27.15       20.13     22.94 o 
   4   2  16       51.14        7.86     23.81 o 
  -9   3  16      878.90      957.31     53.18 o 
  -8   3  16      287.79      316.41     37.18 o 
  -7   3  16       31.43       46.97     20.49 o 
  -6   3  16       43.52       41.69     28.23 o 
  -5   3  16     1453.02     1464.46     53.01 o 
  -4   3  16      493.03      555.58     30.71 o 
  -3   3  16       18.83       25.71     16.08 o 
  -2   3  16        8.87       23.92     20.07 o 
  -1   3  16      482.07      494.17     25.03 o 
   0   3  16     1099.50     1028.06     41.25 o 
   1   3  16      389.70      414.06     30.52 o 
   2   3  16        9.87       -5.98     19.26 o 
   3   3  16      118.02       95.58     24.41 o 
   4   3  16      104.73      131.20     24.79 o 
  -9   4  16       40.96       40.70     33.61 o 
  -8   4  16        0.85      -49.18     41.08 o 
  -7   4  16      193.93      181.42     27.06 o 
  -6   4  16      170.74      171.63     26.48 o 
  -5   4  16       37.73       39.10     23.83 o 
  -4   4  16        7.51       10.02     21.79 o 
  -3   4  16      376.14      416.63     28.34 o 
  -2   4  16       32.72       31.14     22.66 o 
  -1   4  16       74.42       95.72     23.98 o 
   0   4  16       78.96       80.15     16.96 o 
   1   4  16      115.14      128.21     21.07 o 
   2   4  16       81.20      104.02     21.55 o 
   3   4  16        4.07       12.36     21.66 o 
   4   4  16       59.84       44.24     23.35 o 
  -8   5  16      339.50      344.73     59.76 o 
  -7   5  16       22.33       44.19     55.72 o 
  -6   5  16        8.88       -7.46     25.81 o 
  -5   5  16      117.76      133.36     30.85 o 
  -4   5  16       67.83       66.35     25.05 o 
  -3   5  16        0.26       -3.00     22.20 o 
  -2   5  16      390.69      427.81     45.31 o 
  -1   5  16      538.34      545.67     31.66 o 
   0   5  16      568.86      567.50     66.12 o 
   1   5  16      797.18      798.80     42.08 o 
   2   5  16      262.69      328.99     25.10 o 
   3   5  16      130.67      110.61     22.77 o 
  -7   6  16     1275.79     1424.59     57.66 o 
  -6   6  16      753.05      769.94     39.01 o 
  -5   6  16       71.37       64.96     48.66 o 
  -4   6  16       30.66       24.81     25.09 o 
  -3   6  16      259.20      240.32     26.16 o 
  -2   6  16       19.69       11.88     24.94 o 
  -1   6  16      272.66      297.03     44.07 o 
   0   6  16       60.68       68.41     30.27 o 
   1   6  16      189.69      159.14     30.58 o 
   2   6  16      834.89      858.08     40.89 o 
  -6   7  16      155.75      171.77     28.47 o 
  -5   7  16       49.75       90.77     34.46 o 
  -4   7  16       52.74       53.61     25.45 o 
  -3   7  16       82.35       96.21     32.66 o 
  -2   7  16      526.27      643.36     35.33 o 
  -1   7  16       55.72       73.73     25.46 o 
   0   7  16      279.61      276.95     30.21 o 
   1   7  16      397.02      412.95     51.05 o 
  -8   1  17      330.33      363.83     26.35 o 
  -7   1  17       40.40       55.04     19.16 o 
  -6   1  17        0.38        2.83     16.78 o 
  -5   1  17       28.99       23.25     16.52 o 
  -4   1  17     1110.87     1111.02     34.11 o 
  -3   1  17      241.61      242.01     21.33 o 
  -2   1  17       78.80       97.80     17.70 o 
  -1   1  17       89.02       84.12     18.36 o 
   0   1  17       50.32       63.79     18.56 o 
   1   1  17      109.58       94.69     20.37 o 
   2   1  17        6.62       -2.93     20.59 o 
   3   1  17        5.39        4.65     25.88 o 
  -8   2  17        0.31       12.72     27.57 o 
  -7   2  17        3.87       -8.92     21.74 o 
  -6   2  17        2.25       -0.80     21.17 o 
  -5   2  17       72.62       54.40     20.49 o 
  -4   2  17      216.42      244.16     19.76 o 
  -3   2  17      137.98      136.34     22.87 o 
  -2   2  17     1421.04     1529.35     73.02 o 
  -1   2  17     1203.80     1258.96     37.40 o 
   0   2  17      172.90      174.68     26.68 o 
   1   2  17      284.71      261.60     23.15 o 
   2   2  17       50.32       69.21     25.49 o 
   3   2  17       97.85       93.54     25.85 o 
  -8   3  17      140.93      183.73     72.24 o 
  -7   3  17        0.53       18.06     23.40 o 
  -6   3  17       18.19        7.95     26.19 o 
  -5   3  17       19.12       42.49     24.84 o 
  -4   3  17        1.13      -50.40     33.84 o 
  -3   3  17        0.09      -45.69     33.97 o 
  -2   3  17       28.00        7.71     17.67 o 
  -1   3  17      117.28      175.12     23.85 o 
   0   3  17        9.52       26.89     22.81 o 
   1   3  17       12.61       38.50     18.32 o 
   2   3  17       23.22        1.95     21.82 o 
  -7   4  17      559.99      660.29     36.98 o 
  -6   4  17     1657.35     1785.96     65.16 o 
  -5   4  17      770.90      841.59     38.75 o 
  -4   4  17      219.37      238.29     37.63 o 
  -3   4  17       75.24       47.85     25.39 o 
  -2   4  17       77.84       29.01     25.13 o 
  -1   4  17       12.79       18.77     27.98 o 
   0   4  17       30.63       40.53     18.94 o 
   1   4  17      439.16      430.51     26.65 o 
   2   4  17       32.35       49.64     21.71 o 
  -6   5  17       15.70      -15.18     26.85 o 
  -5   5  17       52.14       43.79     26.06 o 
  -4   5  17       13.34       25.25     24.84 o 
  -3   5  17       51.79       46.89     25.90 o 
  -2   5  17       89.78       98.13     26.00 o 
  -1   5  17      134.90      213.01     27.04 o 
   0   5  17       52.59       76.56     25.45 o 
  -4   6  17       27.85       -3.64     25.50 o 
  -3   6  17       34.33       30.84     37.36 o 
  -2   6  17      106.72       70.47     25.10 o 
  -6   0  18     1387.33     1352.11     53.59 o 
  -5   0  18       11.72      -32.76     27.53 o 
  -4   0  18       20.55       -4.52     24.93 o 
  -3   0  18      618.69      695.94     35.62 o 
  -2   0  18      493.08      650.87     39.64 o 
  -1   0  18     1386.89     1470.45     63.93 o 
   0   0  18      127.32      191.07     32.19 o 
  -6   1  18      224.33      244.88     27.67 o 
  -5   1  18       18.70       33.73     18.02 o 
  -4   1  18      142.67      111.84     18.46 o 
  -3   1  18       81.39       66.20     19.24 o 
  -2   1  18       17.96       11.01     18.58 o 
  -1   1  18       92.05       57.44     20.23 o 
   0   1  18       93.19       98.12     22.32 o 
  -5   2  18      187.46      220.26     24.80 o 
  -4   2  18      158.75      188.05     23.66 o 
  -3   2  18       76.88       74.64     19.06 o 
  -2   2  18       17.83       17.01     21.48 o 
  -1   2  18        0.83      -11.89     17.97 o 
   0   2  18       13.38       -5.59     19.12 o 
  -5   3  18       23.57       10.35     26.34 o 
  -4   3  18      591.18      617.08     34.73 o 
  -3   3  18      178.78      221.20     27.71 o 
  -2   3  18      162.70      112.50     31.64 o 
  -1   3  18        9.52        6.29     20.05 o 
                                                 
